# Supplementary material for: Gene Expression Profiling of Peri-Implant Healing of PLGA-Li+ Implants Suggests an Activated Wnt Signaling Pathway In Vivo
Source: PLoS One. 2014 Jul 21;9(7):e102597. doi: 10.1371/journal.pone.0102597 (PMC4105622; doi:10.1371/journal.pone.0102597)
Supplement: Table S1 — List of all differentially regulated genes between Li+ day 7 vs. Ctrl (p< 0.05, no specific fold change (FC) limit). Genes with a positive FC indicate genes upregulated in Li+ and negative FC values indicates downregulated genes. (XLSX) [file pone.0102597.s001.xlsx]

## Sheet: Blad1
	Table S1. List of all differentially regulated genes between Li+ day 7 vs. Ctrl (p< 0.05, no specific fold change (FC) limit).
	Genes with a positive FC indicate genes upregulated in Li+ and negative FC values indicates downregulated genes.
	Probe Set ID	Gene Accession	Gene Symbol	Gene Description	FC Li+ Day 7 vs. Ctrl	P-value
	17854618	NM_001106845	Ankrd34c	ankyrin repeat domain 34C	1.56	0.038
	17635906	NM_001001018	Olr205	olfactory receptor 205	1.46	0.013
	17774293	NM_001000634	Olr665	olfactory receptor 665	1.43	0.025
	17701586	---	---	---	1.41	0.044
	17619100	NM_001000143	Olr98	olfactory receptor 98	1.36	0.03
	17746329	---	---	---	1.36	0.048
	17636823	---	---	---	1.35	0.04
	17863236	---	---	---	1.35	0.033
	17633513	---	---	---	1.34	0.044
	17629000	NM_001009526	Vom1r5	vomeronasal 1 receptor 5	1.33	0.005
	17674147	---	---	---	1.33	0.019
	17711829	---	---	---	1.32	0.013
	17874149	NM_001127377 // NM_001127377 // NM_001127377	LOC680663 // LOC680663 // LOC680663	hypothetical protein LOC680663 // hypothetical protein LOC680663 // hypothetical protein LOC680663	1.32	0.037
	17691047	---	---	---	1.29	0.048
	17791727	---	---	---	1.29	0.048
	17846821	---	---	---	1.28	0.043
	17794638	---	---	---	1.28	0.02
	17752490	NM_001008856	RT1-O1	RT1 class Ib, locus O1	1.28	0.019
	17622911	---	---	---	1.28	0.005
	17683590	---	---	---	1.28	0.015
	17779182	NM_001008873	Slpil3	antileukoproteinase-like 3	1.28	0.013
	17628747	---	---	---	1.28	0.016
	17827477	---	---	---	1.27	0.036
	17764383	---	---	---	1.27	0.018
	17738332	---	---	---	1.27	0.025
	17775348	---	---	---	1.27	0.011
	17723017	---	---	---	1.27	0.006
	17636977	---	---	---	1.26	0.012
	17733517	---	---	---	1.26	0.025
	17693087	---	---	---	1.26	0.016
	17788031	---	---	---	1.26	0.026
	17700612	NM_001107284	Slitrk5	SLIT and NTRK-like family, member 5	1.26	0.032
	17763904	FQ222063	Celf1	CUGBP, Elav-like family member 1	1.25	0.006
	17778589	---	---	---	1.25	0.001
	17640872	NM_001001278	Olr382	olfactory receptor 382	1.24	0.008
	17872596	---	---	---	1.24	0.035
	17729996	---	---	---	1.24	0.002
	17724174	---	---	---	1.23	0.012
	17807347	ENSRNOT00000029187	RGD1562165	similar to GABA(A) receptor-associated protein like 2	1.23	0.032
	17876534	NR_037370	Mir1912	microRNA mir-1912	1.23	0.033
	17745407	---	---	---	1.22	0.049
	17848806	---	---	---	1.22	0.029
	17833256	NM_001001364	Olr1051	olfactory receptor 1051	1.22	0.032
	17712173	---	---	---	1.22	0.039
	17758767	---	---	---	1.22	0.009
	17810192	NR_031839	Mir30c-1	microRNA mir-30c-1	1.22	0.002
	17802783	---	---	---	1.21	0.037
	17679501	---	---	---	1.21	0.02
	17744069	NR_002705	LOC252890	Z39 small nucleolar RNA	1.21	0.028
	17618546	---	---	---	1.21	0.05
	17823874	NM_001025152	Tc2n	tandem C2 domains, nuclear	1.21	0.021
	17701124	NM_001009971 // NM_001009971 // NM_001009971	Spetex-2G // Spetex-2G // Spetex-2G	Spetex-2G protein // Spetex-2G protein // Spetex-2G protein	1.21	0.033
	17749201	---	---	---	1.21	0.025
	17612350	---	---	---	1.21	0.002
	17777633	---	---	---	1.21	0.029
	17867570	---	---	---	1.2	0.039
	17755962	NM_001001116	Olr1720	olfactory receptor 1720	1.2	0.023
	17647435	---	---	---	1.2	0.049
	17789625	---	---	---	1.2	0.036
	17801552	NM_001000409	Olr855	olfactory receptor 855	1.2	0.017
	17792015	ENSRNOT00000049284	LOC690689	Ig kappa chain V-V region K2-like	1.2	0.014
	17854667	NM_057194 // NM_057194	Plscr1 // Plscr1	phospholipid scramblase 1 // phospholipid scramblase 1	1.2	0.042
	17870977	BC162028	Rpgr	retinitis pigmentosa GTPase regulator	1.2	0.019
	17830829	---	---	---	1.2	0.033
	17878712	---	---	---	1.2	0.036
	17719191	NM_030985	Agtr1a	angiotensin II receptor, type 1a	1.19	0.02
	17796913	NM_001127569	LOC683514	hypothetical protein LOC683514	1.19	0.007
	17710353	ENSRNOT00000065516	Sncg	synuclein, gamma (breast cancer-specific protein 1)	1.19	0.007
	17854352	ENSRNOT00000012999	Elovl4	ELOVL fatty acid elongase 4	1.19	0.032
	17796092	NM_017111	Slco1a1	solute carrier organic anion transporter family, member 1a1	1.19	0.038
	17629867	NM_001099497	Vom2r33	vomeronasal 2 receptor, 33	1.19	8.29e-05
	17625941	---	---	---	1.19	0.043
	17641419	---	---	---	1.19	0.018
	17685121	---	---	---	1.19	0.021
	17724814	---	---	---	1.18	0.048
	17781049	---	---	---	1.18	0.026
	17868057	---	---	---	1.18	0.047
	17868324	---	---	---	1.18	0.047
	17661731	ENSRNOT00000028238	Sost	sclerostin	1.18	0.022
	17692033	NR_037355	Mir216b	microRNA mir-216b	1.18	0.002
	17871621	---	---	---	1.18	0.018
	17697391	NM_001009971 // NM_001009971 // NM_001009971	Spetex-2G // Spetex-2G // Spetex-2G	Spetex-2G protein // Spetex-2G protein // Spetex-2G protein	1.18	0.015
	17610371	NM_001099460	Vom2r3	vomeronasal 2 receptor, 3	1.18	0.018
	17715852	---	---	---	1.18	0.042
	17812453	---	---	---	1.18	0.008
	17834353	NM_001001388	Olr1093	olfactory receptor 1093	1.18	0.004
	17665108	NM_001001100	Olr1529	olfactory receptor 1529	1.18	0.016
	17779820	---	---	---	1.18	0.011
	17745111	---	---	---	1.18	0.05
	17873393	---	---	---	1.18	0.041
	17853843	NM_012597	Lipc	lipase, hepatic	1.17	0.05
	17652520	---	---	---	1.17	0.013
	17613320	NM_001008940	Vom1r45	vomeronasal 1 receptor 45	1.17	0.048
	17873706	---	---	---	1.17	0.04
	17775175	---	---	---	1.17	0.047
	17633670	---	---	---	1.17	0.038
	17746008	---	---	---	1.17	0.049
	17649020	---	---	---	1.17	0.008
	17709074	NM_134454	Angpt2	angiopoietin 2	1.17	0.034
	17702863	NR_037354	Mir208b	microRNA mir-208b	1.17	0.011
	17649182	---	---	---	1.17	0.027
	17743645	NM_021682	Negr1	neuronal growth regulator 1	1.17	0.011
	17621980	NM_001000767	Olr289	olfactory receptor 289	1.17	0.05
	17816290	NM_001009831	Atl1	atlastin GTPase 1	1.17	0.028
	17640692	NM_181082	Ms4a14	membrane-spanning 4-domains, subfamily A, member 14	1.16	0.013
	17781129	NM_012623	Abcb1b	ATP-binding cassette, subfamily B (MDR/TAP), member 1B	1.16	0.036
	17701909	NM_001000835	Olr1633	olfactory receptor 1633	1.16	0.034
	17748240	ENSRNOT00000017190	Gucy1a3	guanylate cyclase 1, soluble, alpha 3	1.16	0.038
	17858730	ENSRNOT00000020108	Il1rl1	interleukin 1 receptor-like 1	1.16	0.048
	17877013	ENSRNOT00000068601	Figf	c-fos induced growth factor	1.16	0.037
	17719153	---	---	---	1.16	0.011
	17823607	---	---	---	1.16	0.016
	17795742	NM_001166681	Tas2r104	taste receptor, type 2, member 104	1.16	0.006
	17825851	NM_001001361	Olr903	olfactory receptor 903	1.16	0.015
	17731388	---	---	---	1.16	0.026
	17721167	---	---	---	1.16	0.031
	17871631	ENSRNOT00000033656	Pfkfb1	6-phosphofructo-2-kinase/fructose-2,6-biphosphatase 1	1.16	0.038
	17843471	NR_031858	Mir100	microRNA mir-100	1.16	0.043
	17727526	NM_001190380	Ces2j	carboxylesterase 2J	1.16	0.004
	17766700	NM_001106517	Sptlc3	serine palmitoyltransferase, long chain base subunit 3	1.15	0.026
	17798602	---	---	---	1.15	0.038
	17774080	NM_001000282	Olr440	olfactory receptor 440	1.15	0.04
	17766654	NM_001106516	Ankrd5	ankyrin repeat domain 5	1.15	0.018
	17745990	ENSRNOT00000018246	Cdh6	cadherin 6	1.15	0.006
	17766456	---	---	---	1.15	0.033
	17700915	---	---	---	1.15	0.033
	17649103	NR_037325 // NR_037325 // NR_037325	Mir3549 // Mir3549 // Mir3549	microRNA mir-3549 // microRNA mir-3549 // microRNA mir-3549	1.15	0.039
	17738773	NM_001191706	Aadacl2	arylacetamide deacetylase-like 2	1.15	0.031
	17824109	NM_012657	Serpina3k	serine (or cysteine) peptidase inhibitor, clade A, member 3K	1.15	0.009
	17756307	NM_001008840	RT1-CE2	RT1 class I, locus CE2	1.15	0.018
	17624009	---	---	---	1.15	0.032
	17692783	NM_001177909	LOC100366030	rCG37858-like	1.15	0.028
	17782930	---	---	---	1.15	0.023
	17751678	ENSRNOT00000021963	Bmpr1b	bone morphogenetic protein receptor, type IB	1.14	0.017
	17784097	XM_002726385	LOC689756	hypothetical protein LOC689756	1.14	0.044
	17866370	---	---	---	1.14	0.044
	17879544	ENSRNOT00000051319	Atp11c-ps1	ATPase, class VI, type 11C, pseudogene 1	1.14	0.04
	17865834	---	---	---	1.14	0.037
	17697349	NM_001011702 // NM_001011702 // NM_001011702	Spetex-2E // Spetex-2E // Spetex-2E	Spetex-2E protein // Spetex-2E protein // Spetex-2E protein	1.14	0.005
	17714212	NM_001012160	Gkap1	G kinase anchoring protein 1	1.14	0.01
	17681110	---	---	---	1.14	0.014
	17822064	---	---	---	1.14	0.037
	17725135	NM_001107401	Nol4	nucleolar protein 4	1.14	0.007
	17858504	ENSRNOT00000059706	Cnga3	cyclic nucleotide gated channel alpha 3	1.14	0.003
	17611540	NM_053991	Vip	vasoactive intestinal peptide	1.14	0.037
	17852345	NM_001134636	RGD1564937	similar to RIKEN cDNA 1110032A03	1.14	0.021
	17766095	NM_001107772	Zc3h6	zinc finger CCCH type containing 6	1.14	0.046
	17694317	---	---	---	1.14	0.046
	17734548	NM_001014015	Rbm34	RNA binding motif protein 34	1.14	0.032
	17737000	---	---	---	1.14	0.03
	17734237	---	---	---	1.14	0.022
	17772637	---	---	---	1.14	0.018
	17762402	---	---	---	1.14	0.018
	17778321	NM_001037506	Defb26	defensin beta 26	1.14	0.045
	17837780	---	---	---	1.14	0.041
	17787963	ENSRNOT00000011875	Aebp2	AE binding protein 2	1.13	0.031
	17866034	NM_001127492	Sphkap	SPHK1 interactor, AKAP domain containing	1.13	0.038
	17873341	---	---	---	1.13	0.046
	17795515	NM_001111310	LOC497796	hypothetical protein LOC497796	1.13	0.021
	17697685	NM_022241	Ptgdrl	prostaglandin D2 receptor	1.13	0.014
	17705556	ENSRNOT00000060396 // ENSRNOT00000060396 // ENSRNOT00000060396	LOC100360220 // LOC100360220 // LOC100360220	rCG20053-like // rCG20053-like // rCG20053-like	1.13	0.019
	17745671	---	---	---	1.13	0.049
	17759530	---	---	---	1.13	0.03
	17611477	---	---	---	1.13	0.025
	17759691	---	---	---	1.13	0.03
	17830872	---	---	---	1.13	0.026
	17880770	NM_001009712	Yipf4	Yip1 domain family, member 4	1.13	0.046
	17625430	---	---	---	1.13	0.009
	17711471	NM_017193	Aadat	aminoadipate aminotransferase	1.13	0.001
	17646227	NM_001000772	Olr1453	olfactory receptor 1453	1.13	0.017
	17611428	NM_001190999	Plekhg1	pleckstrin homology domain containing, family G (with RhoGef domain) member 1	1.13	0.019
	17619072	NM_001001281	Olr75	olfactory receptor 75	1.13	0.025
	17801108	NM_001107959	Atpaf1	ATP synthase mitochondrial F1 complex assembly factor 1	1.13	0.049
	17755886	---	---	---	1.13	0.000992
	17743823	---	---	---	1.12	0.016
	17729259	NM_001106176	Ces4a	carboxylesterase 4A	1.12	0.04
	17715905	NM_198792	Txndc3	thioredoxin domain containing 3 (spermatozoa)	1.12	0.03
	17765624	---	---	---	1.12	0.042
	17866842	NM_001109010	Nudt12	nudix (nucleoside diphosphate linked moiety X)-type motif 12	1.12	0.028
	17796274	XM_001074172	RGD1561551	similar to Hypothetical protein MGC75664	1.12	0.043
	17664070	NM_001128185	Myadml2	myeloid-associated differentiation marker-like 2	1.12	0.002
	17805855	---	---	---	1.12	0.029
	17808168	---	---	---	1.12	0.000857
	17619427	NM_001000229	Olr270	olfactory receptor 270	1.12	0.007
	17829163	NM_001130501	Zfpm2	zinc finger protein, multitype 2	1.12	0.032
	17880442	XR_085673	LOC100363554	LUC7-like 3-like	1.12	0.009
	17827431	ENSRNOT00000007305 // ENSRNOT00000007305	Chpt1 // Chpt1	choline phosphotransferase 1 // choline phosphotransferase 1	1.12	0.022
	17755117	NM_001107630	Vgll2	vestigial like 2 (Drosophila)	1.12	0.034
	17756611	BC166501	Tnxb	tenascin XB	1.12	0.039
	17681348	XM_001074135	RGD1565820	similar to novel protein	1.12	0.015
	17822240	---	---	---	1.12	0.039
	17851182	---	---	---	1.12	0.000823
	17716918	---	---	---	1.12	0.045
	17754691	---	---	---	1.12	0.029
	17633507	---	---	---	1.12	0.046
	17826685	---	---	---	1.12	0.029
	17703226	---	---	---	1.12	0.048
	17651601	NM_001109049	Ccdc103	coiled-coil domain containing 103	1.12	0.046
	17863393	NM_001024361	LOC501110	similar to Glutathione S-transferase A1 (GTH1) (HA subunit 1) (GST-epsilon) (GSTA1-1) (GST class-alpha)	1.11	0.039
	17799129	NM_001111294 // NM_001111294 // NM_001111294	Hnrnpa3 // Hnrnpa3 // Hnrnpa3	heterogeneous nuclear ribonucleoprotein A3 // heterogeneous nuclear ribonucleoprotein A3 // heterogeneous nuclear ribonucleoprotein A3	1.11	0.035
	17653713	NM_001017471	Atf7ip2	activating transcription factor 7 interacting protein 2	1.11	0.008
	17868371	XM_002726680	LOC100363146	hypothetical protein LOC100363146	1.11	0.025
	17820343	NM_001009712	Yipf4	Yip1 domain family, member 4	1.11	0.026
	17649105	NR_031952	Mir365	microRNA mir-365	1.11	0.021
	17878510	ENSRNOT00000044808	RGD1564704	similar to syntaxin 3A	1.11	0.047
	17726740	---	---	---	1.11	0.015
	17816681	ENSRNOT00000039145	Syne2	spectrin repeat containing, nuclear envelope 2	1.11	0.039
	17826895	---	---	---	1.11	0.015
	17872847	NM_001109319	Gspt2	G1 to S phase transition 2	1.11	0.019
	17715267	NM_001006966	Eci2	enoyl-CoA delta isomerase 2	1.11	0.009
	17646399	NM_001013857	Lrrc48	leucine rich repeat containing 48	1.11	0.01
	17740578	ENSRNOT00000038311	RGD1308305	similar to RIKEN cDNA 5430400H23	1.11	0.048
	17862007	---	---	---	1.11	0.049
	17862369	---	---	---	1.11	0.044
	17802247	---	---	---	1.11	0.006
	17619437	NM_001106291	Nlrp10	NLR family, pyrin domain containing 10	1.11	0.00053
	17707916	---	---	---	1.11	0.043
	17787189	ENSRNOT00000024618	Acrbp	acrosin binding protein	1.11	0.044
	17747129	---	---	---	1.11	0.028
	17697429	NM_001011698 // NM_001011698 // NM_001011698	Spetex-2C // Spetex-2C // Spetex-2C	Spetex-2C protein // Spetex-2C protein // Spetex-2C protein	1.11	0.018
	17806368	NM_001108970	Mob3b	MOB kinase activator 3B	1.11	0.015
	17750009	ENSRNOT00000022575	Tshb	thyroid stimulating hormone, beta	1.11	0.027
	17774222	NM_001000328	Olr576	olfactory receptor 576	1.11	0.014
	17874017	---	---	---	1.11	0.01
	17738819	---	---	---	1.11	0.018
	17767180	---	---	---	1.1	0.016
	17767173	---	---	---	1.1	0.016
	17777001	---	---	---	1.1	0.023
	17786908	NM_001047864	Dppa3	developmental pluripotency-associated 3	1.1	0.023
	17721373	ENSRNOT00000021981	RGD1565635	similar to zinc finger protein 124	1.1	0.039
	17723515	BC098065	RGD1309362	similar to interferon-inducible GTPase	1.1	0.028
	17619409	NM_001000216	Olr246	olfactory receptor 246	1.1	0.036
	17634007	---	---	---	1.1	0.032
	17822690	NM_001014078	Wdr89	WD repeat domain 89	1.1	0.036
	17820907	NM_133618	Hadhb	hydroxyacyl-CoA dehydrogenase/3-ketoacyl-CoA thiolase/enoyl-CoA hydratase (trifunctional protein), beta subunit	1.1	0.015
	17835867	NM_023960	Kcnmb4	potassium large conductance calcium-activated channel, subfamily M, beta member 4	1.1	0.049
	17634025	---	---	---	1.1	0.028
	17624374	NM_031036	Gnaq	guanine nucleotide binding protein (G protein), q polypeptide	1.1	0.002
	17695007	NM_012768	Drd5	dopamine receptor D5	1.1	0.002
	17783885	NM_001009531	Vom1r69	vomeronasal 1 receptor 69	1.1	0.01
	17649964	NM_001011893	2013-09-04	septin 4	1.1	0.016
	17832074	---	---	---	1.1	0.022
	17785255	NM_001163921	Ccdc48	coiled-coil domain containing 48	1.1	0.006
	17877162	---	---	---	1.1	0.039
	17655295	ENSRNOT00000043036	Gabrp	gamma-aminobutyric acid (GABA-A) receptor, pi	1.1	0.028
	17700802	NM_001109429	Timm8a2	translocase of inner mitochondrial membrane 8 homolog a2 (yeast)	1.1	0.03
	17849448	NM_001039174	LOC654482	hypothetical protein LOC654482	1.1	0.026
	17806913	NM_001173555	Spag8	sperm associated antigen 8	1.1	0.017
	17655233	---	---	---	1.1	0.05
	17687852	---	---	---	1.1	0.035
	17781702	NM_001009180	Capza2	capping protein (actin filament) muscle Z-line, alpha 2	1.1	0.038
	17610361	---	---	---	1.1	0.003
	17873090	NM_001106944	Gdpd2	glycerophosphodiester phosphodiesterase domain containing 2	1.1	0.039
	17789716	ENSRNOT00000011848	LOC500028	hypothetical protein LOC500028	1.1	0.043
	17681291	NM_001012027	Serpinc1	serpin peptidase inhibitor, clade C (antithrombin), member 1	1.1	0.048
	17688673	NM_054001	Scarb2	scavenger receptor class B, member 2	1.1	0.018
	17764634	NM_001000372	Olr770	olfactory receptor 770	1.1	0.032
	17815053	XM_002726727	Grhl1	grainyhead-like 1 (Drosophila)	1.1	0.024
	17784364	NM_001009413	Krcc1	lysine-rich coiled-coil 1	1.1	0.017
	17776923	NM_001107770	Sppl2a	signal peptide peptidase-like 2A	1.1	0.03
	17880289	---	---	---	1.1	0.033
	17852386	---	---	---	1.1	0.007
	17677689	BC158753	LOC687565	similar to density-regulated protein	1.09	0.028
	17864549	NM_001108239	Gtf3c3	general transcription factor IIIC, polypeptide 3	1.09	0.028
	17698445	ENSRNOT00000042721 // ENSRNOT00000042721 // ENSRNOT00000042721	LOC100360891 // LOC688340 // LOC290150	RGD1359684 protein-like // T-cell receptor alpha chain V region PHDS58-like // similar to RIKEN cDNA A430107P09 gene	1.09	0.03
	17665937	ENSRNOT00000068059	Stxbp5l	syntaxin binding protein 5-like	1.09	0.025
	17656723	NM_001001097	Olr1462	olfactory receptor 1462	1.09	0.049
	17765394	ENSRNOT00000016529	LOC311352	similar to Adenosine deaminase CG11994-PA	1.09	0.043
	17655807	NM_001013856	Cnot6	CCR4-NOT transcription complex, subunit 6	1.09	0.05
	17690418	XM_002724996	Clnk	cytokine-dependent hematopoietic cell linker	1.09	0.044
	17785922	NM_001170546	Thumpd3	THUMP domain containing 3	1.09	0.032
	17879673	NR_032759	Mir201	microRNA mir-201	1.09	0.029
	17659724	NM_001005873	Dhx40	DEAH (Asp-Glu-Ala-His) box polypeptide 40	1.09	0.032
	17789932	ENSRNOT00000007886	Fam3c	family with sequence similarity 3, member C	1.09	0.018
	17876456	---	---	---	1.09	0.022
	17630438	NM_133323	Zfp111	zinc finger protein 111	1.09	0.027
	17806451	NM_148889	Aptx	aprataxin	1.09	0.031
	17854115	---	---	---	1.09	0.036
	17821425	NM_199385	Dld	dihydrolipoamide dehydrogenase	1.09	0.047
	17785030	---	---	---	1.09	0.048
	17870149	BC098021 // BC098021 // BC098021	LOC301748 // LOC301748 // LOC301748	similar to RIKEN cDNA 1700001E04 // similar to RIKEN cDNA 1700001E04 // similar to RIKEN cDNA 1700001E04	1.09	0.014
	17702540	ENSRNOT00000060304 // ENSRNOT00000060304 // ENSRNOT00000060304 // ENSRNOT00000060304 // ENSRNOT00000060304 // ENSRNOT00000060304 // ENSRNOT00000060304 // ENSRNOT00000060304 // ENSRNOT00000060304 // ENSRNOT00000060304 // ENSRNOT00000060304 // ENSRNOT00000060304 // ENSRNOT00000060304 // ENSRNOT00000060304 // ENSRNOT00000060304 // ENSRNOT00000060304 // ENSRNOT00000060304 // ENSRNOT00000060304 // ENS…	LOC100360696 // LOC100359587 // LOC100360696 // LOC100359587 // LOC100360696 // LOC100359587 // LOC100360696 // LOC100359587 // LOC100360696 // LOC100359587 // LOC100360696 // LOC100359587 // LOC100360696 // LOC100359587 // LOC100360696 // LOC100359587 // LOC100360696 // LOC100359587 // LOC100360696 // LOC100359587	RGD1359684 protein-like // RGD1359684 protein-like // RGD1359684 protein-like // RGD1359684 protein-like // RGD1359684 protein-like // RGD1359684 protein-like // RGD1359684 protein-like // RGD1359684 protein-like // RGD1359684 protein-like // RGD1359684 protein-like // RGD1359684 protein-like // RGD1359684 protein-like // RGD1359684 protein-like // RGD1359684 protein-like // RGD1359684 protein-li…	1.09	0.01
	17751287	XM_001076258	Alpk1	alpha-kinase 1	1.09	0.042
	17681428	NM_001105964	Kifap3	kinesin-associated protein 3	1.09	0.041
	17626518	NM_001106200	Tectb	tectorin beta	1.09	0.05
	17708080	NM_053407	Asah1	N-acylsphingosine amidohydrolase (acid ceramidase) 1	1.09	0.048
	17698049	NM_001109099	Naa30	N(alpha)-acetyltransferase 30, NatC catalytic subunit	1.09	0.006
	17799999	XM_002726556	L1td1	LINE-1 type transposase domain containing 1	1.09	0.006
	17765532	NM_001077670	Eif3j	eukaryotic translation initiation factor 3, subunit J	1.09	0.042
	17702404	ENSRNOT00000060304 // ENSRNOT00000060304 // ENSRNOT00000060304 // ENSRNOT00000060304 // ENSRNOT00000060304 // ENSRNOT00000060304 // ENSRNOT00000060304 // ENSRNOT00000060304 // ENSRNOT00000060304 // ENSRNOT00000060304 // ENSRNOT00000060304 // ENSRNOT00000060304 // ENSRNOT00000060304 // ENSRNOT00000060304 // ENSRNOT00000060304 // ENSRNOT00000060304 // ENSRNOT00000060304 // ENSRNOT00000060304 // ENS…	LOC100360696 // LOC100359587 // LOC100360696 // LOC100359587 // LOC100360696 // LOC100359587 // LOC100360696 // LOC100359587 // LOC100360696 // LOC100359587 // LOC100360696 // LOC100359587 // LOC100360696 // LOC100359587 // LOC100360696 // LOC100359587 // LOC100360696 // LOC100359587 // LOC100360696 // LOC100359587	RGD1359684 protein-like // RGD1359684 protein-like // RGD1359684 protein-like // RGD1359684 protein-like // RGD1359684 protein-like // RGD1359684 protein-like // RGD1359684 protein-like // RGD1359684 protein-like // RGD1359684 protein-like // RGD1359684 protein-like // RGD1359684 protein-like // RGD1359684 protein-like // RGD1359684 protein-like // RGD1359684 protein-like // RGD1359684 protein-li…	1.09	0.017
	17834541	NM_001191877	Pwp1	PWP1 homolog (S, cerevisiae)	1.09	0.024
	17720635	NM_001107364	Sfmbt2	Scm-like with four mbt domains 2	1.09	0.047
	17767116	ENSRNOT00000068257	RGD1566383	similar to Cystatin S precursor (LM protein)	1.09	0.001
	17769368	---	---	---	1.09	0.002
	17801432	ENSRNOT00000025990	Tmem53	transmembrane protein 53	1.09	0.024
	17795534	XM_003753950	Klra7	killer cell lectin-like receptor, subfamily A, member 7	1.08	0.024
	17726151	NM_001106932	Fem1c	fem-1 homolog c (C, elegans)	1.08	0.023
	17787676	NM_001166678	Tas2r136	taste receptor, type 2, member 136	1.08	0.038
	17691263	---	---	---	1.08	0.027
	17742622	---	---	---	1.08	0.021
	17789288	XR_086224	LOC100359664	mitochondrial transcription termination factor-like	1.08	0.026
	17727579	ENSRNOT00000048221	Nae1	NEDD8 activating enzyme E1 subunit 1	1.08	0.016
	17634559	NM_001011932	Btbd1	BTB (POZ) domain containing 1	1.08	0.021
	17780652	NM_001170589	Pus7	pseudouridylate synthase 7 homolog (S, cerevisiae)	1.08	0.028
	17774944	NM_001044242	Pdhx	pyruvate dehydrogenase complex, component X	1.08	0.024
	17785710	NM_013225	Cntn6	contactin 6	1.08	0.022
	17668024	NM_001108314	RGD1562683	RGD1562683	1.08	0.044
	17665807	NM_001024253	Upk1b	uroplakin 1B	1.08	0.044
	17750926	NM_001012082	Slc35a3	solute carrier family 35 (UDP-N-acetylglucosamine (UDP-GlcNAc) transporter), member A3	1.08	0.045
	17755749	NM_001014249 // NM_001014249 // NM_001014249	Pdss2 // Pdss2 // Pdss2	prenyl (decaprenyl) diphosphate synthase, subunit 2 // prenyl (decaprenyl) diphosphate synthase, subunit 2 // prenyl (decaprenyl) diphosphate synthase, subunit 2	1.08	0.047
	17752115	NM_016986	Acadm	acyl-CoA dehydrogenase, C-4 to C-12 straight chain	1.08	0.047
	17754757	NM_001106386	Reep3	receptor accessory protein 3	1.08	0.007
	17774399	NM_017269 // NM_017269 // NM_017269	Ptprj // Ptprj // Ptprj	protein tyrosine phosphatase, receptor type, J // protein tyrosine phosphatase, receptor type, J // protein tyrosine phosphatase, receptor type, J	1.08	0.029
	17741986	NM_001044303	Aknad1	AKNA domain containing 1	1.08	0.04
	17859024	NM_001106763	Asnsd1	asparagine synthetase domain containing 1	1.08	0.034
	17646608	NM_001105786	B9d1	B9 protein domain 1	1.08	0.025
	17807435	ENSRNOT00000032299	RGD1308958	similar to chromosome 9 open reading frame 5	1.08	0.049
	17746918	NM_198199	Qrfpr	pyroglutamylated RFamide peptide receptor	1.08	0.028
	17806938	NM_001000408	Olr833	olfactory receptor 833	1.08	0.017
	17723404	---	---	---	1.07	0.021
	17722896	NM_001191894	Stk32a	serine/threonine kinase 32A	1.07	0.024
	17873647	ENSRNOT00000035274	RGD1561958	similar to RIKEN cDNA 2010106E10	1.07	0.05
	17627721	NM_021869	Stx7	syntaxin 7	1.07	0.002
	17829680	XM_235351	RGD1564515	similar to alpha 1B-glycoprotein	1.07	0.015
	17697335	ENSRNOT00000061522 // ENSRNOT00000061522 // ENSRNOT00000061522	LOC681198 // LOC681198 // LOC681198	similar to Spetex-2F protein // similar to Spetex-2F protein // similar to Spetex-2F protein	1.07	0.035
	17856878	ENSRNOT00000014548	Slc5a7	solute carrier family 5 (choline transporter), member 7	1.07	0.035
	17669626	NM_001107090	Osbpl11	oxysterol binding protein-like 11	1.07	0.024
	17659429	NM_001012141	Tada2a	transcriptional adaptor 2A	1.07	0.01
	17806216	NM_053465	Fut9	fucosyltransferase 9 (alpha (1,3) fucosyltransferase)	1.07	0.022
	17828541	---	---	---	1.07	0.048
	17717411	NM_001031660	Msrb2	methionine sulfoxide reductase B2	1.07	0.033
	17711692	ENSRNOT00000014095	Casp3	caspase 3	1.07	0.01
	17751160	NM_001106470	Mettl14	methyltransferase like 14	1.07	0.027
	17690596	NM_001113365	Tbc1d14	TBC1 domain family, member 14	1.07	0.002
	17793461	---	---	---	1.07	0.012
	17820466	NM_001037791	Wdr43	WD repeat domain 43	1.07	0.037
	17744799	NM_001077428	Gtf2h2	general transcription factor IIH, polypeptide 2	1.07	0.036
	17648902	---	---	---	1.07	0.033
	17687607	NM_001109084	Fam71a	family with sequence similarity 71, member A	1.07	0.004
	17764240	NM_001107753	Lrrc4c	leucine rich repeat containing 4C	1.07	0.035
	17791437	NM_001034010	Tril	TLR4 interactor with leucine-rich repeats	1.07	0.043
	17671654	NM_001166576 // NM_001166576 // NM_001166576	Usp12 // Usp12 // Usp12	ubiquitin specific peptidase 12 // ubiquitin specific peptidase 12 // ubiquitin specific peptidase 12	1.07	0.03
	17677613	ENSRNOT00000001421	RGD1563482	similar to hypothetical protein FLJ38663	1.07	0.007
	17842140	---	---	---	1.07	0.006
	17728279	NM_001011926	Aktip	AKT interacting protein	1.07	0.012
	17727183	ENSRNOT00000023101	Haus1	HAUS augmin-like complex, subunit 1	1.06	0.032
	17650157	NM_001105826 // NM_001105826 // NM_001105826	Tubd1 // Tubd1 // Tubd1	tubulin, delta 1 // tubulin, delta 1 // tubulin, delta 1	1.06	0.038
	17711244	NM_053853	Nat1	N-acetyltransferase 1	1.06	0.024
	17869205	NM_001134984	Tmem146	transmembrane protein 146	1.06	0.024
	17795004	---	---	---	1.06	0.036
	17671662	NM_001109061 // NM_001109061 // NM_001109061	RGD1560888 // RGD1560888 // RGD1560888	similar to Cell division protein kinase 8 (Protein kinase K35) // similar to Cell division protein kinase 8 (Protein kinase K35) // similar to Cell division protein kinase 8 (Protein kinase K35)	1.06	0.048
	17636721	NM_001009688	Thumpd1	THUMP domain containing 1	1.06	0.033
	17859283	NM_133528	Mob4	MOB family member 4, phocein	1.06	0.035
	17744652	NM_001100692	Tnpo1	transportin 1	1.06	0.048
	17717664	NM_001082574	Fastkd3	FAST kinase domains 3	1.06	0.000175
	17670072	---	---	---	1.06	0.046
	17626858	NM_001127681	Fam45a	family with sequence similarity 45, member A	1.06	0.016
	17751034	NM_001128152	Rwdd3	RWD domain containing 3	1.06	0.037
	17855260	NM_001108182	Nek11	NIMA (never in mitosis gene a)- related kinase 11	1.06	0.041
	17636177	NM_001012358	Tmem41b	transmembrane protein 41B	1.06	0.05
	17828433	ENSRNOT00000005884	RGD1562607	similar to Serine/threonine/tyrosine interacting protein (Protein tyrosine phosphatase-like protein)	1.06	0.033
	17682502	NM_001013985	Sccpdh	saccharopine dehydrogenase (putative)	1.06	0.033
	17829322	NM_001009665	Ebag9	estrogen receptor binding site associated, antigen, 9	1.06	0.033
	17864955	ENSRNOT00000023463	Wdr12	WD repeat domain 12	1.06	0.037
	17660535	NM_080395	Npepps	aminopeptidase puromycin sensitive	1.06	0.018
	17865147	NM_012819	Acadl	acyl-CoA dehydrogenase, long chain	1.06	0.01
	17706252	NM_001107295	Oxnad1	oxidoreductase NAD-binding domain containing 1	1.06	0.023
	17650226	---	---	---	1.06	0.006
	17805450	NM_001109260	RGD1561849	similar to RIKEN cDNA 3110035E14	1.06	0.026
	17708282	XM_224924	RGD1561928	similar to ribosomal protein L9	1.06	0.032
	17844031	NM_001108145	Fdxacb1	ferredoxin-fold anticodon binding domain containing 1	1.06	0.05
	17798867	---	---	---	1.06	0.041
	17815172	ENSRNOT00000011951	Adi1	acireductone dioxygenase 1	1.06	0.025
	17724291	NM_001173472	RGD1562987	similar to cDNA sequence BC031181	1.06	0.048
	17829103	ENSRNOT00000050753	Rims2	regulating synaptic membrane exocytosis 2	1.05	0.05
	17822591	XM_001077640	Six6os1	Six6 opposite strand transcript 1	1.05	0.025
	17739380	---	---	---	1.05	0.013
	17626581	ENSRNOT00000044183	Habp2	hyaluronan binding protein 2	1.05	0.03
	17873966	ENSRNOT00000033752	Nxf7	nuclear RNA export factor 7	1.05	0.016
	17851373	NM_001000481	Olr1339	olfactory receptor 1339	1.05	0.035
	17857073	NM_001109414	Dazl	deleted in azoospermia-like	1.05	0.011
	17837526	XR_086299	LOC690068	similar to TatD DNase domain containing 1	1.05	0.05
	17653043	---	---	---	1.05	0.022
	17656745	ENSRNOT00000004438	Cops3	COP9 constitutive photomorphogenic homolog subunit 3 (Arabidopsis)	1.05	0.022
	17793743	NM_001007235 // NM_001007235 // NM_001007235	Itpr1 // Itpr1 // Itpr1	inositol 1,4,5-trisphosphate receptor, type 1 // inositol 1,4,5-trisphosphate receptor, type 1 // inositol 1,4,5-trisphosphate receptor, type 1	1.05	0.038
	17686632	NM_001003709	Ufc1	ubiquitin-fold modifier conjugating enzyme 1	1.05	0.026
	17665608	ENSRNOT00000033595 // ENSRNOT00000033595	LOC685680 // LOC683549	similar to TPA-induced transmembrane protein // similar to TPA-induced transmembrane protein	1.05	0.042
	17747721	NM_022252 // NM_022252 // NM_022252	Slc33a1 // Slc33a1 // Slc33a1	solute carrier family 33 (acetyl-CoA transporter), member 1 // solute carrier family 33 (acetyl-CoA transporter), member 1 // solute carrier family 33 (acetyl-CoA transporter), member 1	1.05	0.023
	17715458	ENSRNOT00000039325	Hus1b	HUS1 checkpoint homolog b (S, pombe)	1.05	0.028
	17791118	NM_001134994	Tpk1	thiamin pyrophosphokinase 1	1.05	0.042
	17693234	NM_001105997	Mrpl1	mitochondrial ribosomal protein L1	1.05	0.029
	17648071	NM_022690	Ube2g1	ubiquitin-conjugating enzyme E2G 1	1.05	0.04
	17710896	NM_134399	Mk1	Mk1 protein	1.05	0.039
	17733921	ENSRNOT00000020838	Mbtps1	membrane-bound transcription factor peptidase, site 1	1.05	0.007
	17618423	NM_001191629	Ints4	integrator complex subunit 4	1.05	0.043
	17771710	NM_001107837	Lhx6	LIM homeobox 6	1.05	0.034
	17662031	NM_001108838	C1ql1	complement component 1, q subcomponent-like 1	1.04	0.024
	17850629	NM_001024988	Herpud2	HERPUD family member 2	1.04	0.045
	17749257	NM_001101018	Oaz3	ornithine decarboxylase antizyme 3	1.04	0.035
	17812119	NM_001034149	Ddi2	DNA-damage inducible protein 2	1.04	0.048
	17751772	NM_001011929	Sh3glb1	SH3-domain GRB2-like endophilin B1	1.04	0.042
	17724325	ENSRNOT00000046847	Smad2	SMAD family member 2	1.04	0.032
	17750298	NM_001007699	Cept1	choline/ethanolamine phosphotransferase 1	1.04	0.031
	17656263	NM_001024764	Slc36a3	solute carrier family 36 (proton/amino acid symporter), member 3	1.04	0.002
	17822582	ENSRNOT00000007645	RGD1565002	similar to Dehydrogenase/reductase SDR family member 7 precursor (Retinal short-chain dehydrogenase/reductase 4)	1.04	0.019
	17783081	NM_001109347	Olr437	olfactory receptor 437	1.04	0.05
	17761412	---	---	---	1.04	0.024
	17761410	---	---	---	1.04	0.024
	17853338	NM_001033987	Map2k5	mitogen activated protein kinase kinase 5	1.04	0.046
	17749590	NM_172072	Vps45	vacuolar protein sorting 45 homolog (S, cerevisiae)	1.04	0.019
	17849727	NM_001014087	Ccdc67	coiled-coil domain containing 67	1.04	0.035
	17769041	ENSRNOT00000007768	Ncoa3	nuclear receptor coactivator 3	1.04	0.043
	17688949	ENSRNOT00000065436	Grsf1	G-rich RNA sequence binding factor 1	1.04	0.026
	17835815	NM_001004238	Rab21	RAB21, member RAS oncogene family	1.04	0.018
	17666356	NM_001013421	Lsg1	large subunit GTPase 1 homolog (S, cerevisiae)	1.04	0.024
	17622293	NM_001127541	Efcab4a	EF-hand calcium binding domain 4A	1.04	0.007
	17701458	NM_001047931	LOC498460	LRRGT00055	1.04	0.041
	17789800	NM_001014054	Tmem168	transmembrane protein 168	1.03	0.041
	17656934	NM_031731	Aldh3a2	aldehyde dehydrogenase 3 family, member A2	1.03	0.02
	17728467	BC167107	RGD1308706	similar to RIKEN cDNA 4921524J17	1.03	0.03
	17870858	NM_001013135 // NM_001013135 // NM_001013135	Sdccag3 // Sdccag3 // Sdccag3	serologically defined colon cancer antigen 3 // serologically defined colon cancer antigen 3 // serologically defined colon cancer antigen 3	1.03	0.036
	17832774	NM_001108119	Nckap1l	NCK associated protein 1 like	1.03	0.016
	17878153	NM_001007600	Rps4x	ribosomal protein S4, X-linked	1.03	0.046
	17867757	NM_001007711	Gtf2f1	general transcription factor IIF, polypeptide 1	1.03	0.046
	17703758	NM_001005761	Mtmr9	myotubularin related protein 9	1.03	0.036
	17802707	NM_017271	Nudc	nuclear distribution gene C homolog (A, nidulans)	1.02	0.03
	17810097	NM_031563 // NM_031563 // NM_031563	Ybx1 // Ybx1 // Ybx1	Y box binding protein 1 // Y box binding protein 1 // Y box binding protein 1	1.01	0.031
	17665847	NM_001007676	Timmdc1	translocase of inner mitochondrial membrane domain containing 1	-1.01	0.03
	17705964	NM_001191831	Dcp1a	DCP1 decapping enzyme homolog A (S, cerevisiae)	-1.02	0.049
	17633838	NM_001108915	Asb7	ankyrin repeat and SOCS box-containing 7	-1.03	0.013
	17725828	---	---	---	-1.03	0.014
	17757406	ENSRNOT00000001538	Tff1	trefoil factor 1	-1.03	0.042
	17779646	---	---	---	-1.03	0.02
	17829691	---	---	---	-1.03	0.016
	17652978	NM_001107068	Mgat5b	mannosyl (alpha-1,6-)-glycoprotein beta-1,6-N-acetyl-glucosaminyltransferase, isozyme B	-1.03	0.013
	17813802	NM_001134463	Camkmt	calmodulin-lysine N-methyltransferase	-1.03	0.043
	17721306	ENSRNOT00000033663	Mtcp1	mature T-cell proliferation 1	-1.03	0.032
	17847663	NM_024352	Mst1	Macrophage stimulating 1 (hepatocyte growth factor-like)	-1.03	0.012
	17630077	---	---	---	-1.04	0.002
	17680149	ENSRNOT00000046522	Plekha6	pleckstrin homology domain containing, family A member 6	-1.04	0.045
	17700410	---	---	---	-1.04	0.016
	17670307	ENSRNOT00000002394	Chrd	chordin	-1.04	0.03
	17699524	NM_022597	Ctsb	cathepsin B	-1.04	0.011
	17651251	NM_001173451	Vps25	vacuolar protein sorting 25 homolog (S, cerevisiae)	-1.04	0.025
	17617902	NM_001130728	Whamm	WAS protein homolog associated with actin, golgi membranes and microtubules	-1.04	0.025
	17695980	---	---	---	-1.04	0.019
	17733453	XM_001077096	Atxn1l	ataxin 1-like	-1.04	0.033
	17880370	---	---	---	-1.04	0.032
	17679281	---	---	---	-1.04	0.019
	17727166	NM_001164505	Rnf165	ring finger protein 165	-1.04	0.008
	17822913	ENSRNOT00000068522	Actn1	actinin, alpha 1	-1.04	0.023
	17878615	NM_001163543	Satl1	spermidine/spermine N1-acetyl transferase-like 1	-1.04	0.043
	17878693	XM_002730280	LOC100361422	rCG38005-like	-1.04	0.027
	17841835	NM_001009696	Dcun1d5	DCN1, defective in cullin neddylation 1, domain containing 5 (S, cerevisiae)	-1.05	0.002
	17611785	NM_001006995	Acat3	acetyl-Coenzyme A acetyltransferase 3	-1.05	0.041
	17832077	NM_001000425	Olr1111	olfactory receptor 1111	-1.05	0.044
	17719143	NM_172332	Wrnip1	Werner helicase interacting protein 1	-1.05	0.014
	17733691	NM_001008893	Ldhd	lactate dehydrogenase D	-1.05	0.038
	17832392	ENSRNOT00000006239	Dazap2	DAZ associated protein 2	-1.05	0.027
	17728701	NM_022399	Calr	calreticulin	-1.05	0.032
	17880671	NM_030986 // NM_030986 // NM_030986	Ak2 // Ak2 // Ak2	adenylate kinase 2 // adenylate kinase 2 // adenylate kinase 2	-1.05	0.048
	17756618	BC168189 // BC168189 // BC168189	Tnxb // Tnxb // Tnxb	tenascin XB // tenascin XB // tenascin XB	-1.05	0.006
	17734771	---	---	---	-1.05	0.03
	17769790	NM_001108614	Lime1	Lck interacting transmembrane adaptor 1	-1.05	0.02
	17754283	BC083697	Fam207a	family with sequence similarity 207, member A	-1.05	0.04
	17704189	NM_001108872	Chmp7	charged multivesicular body protein 7	-1.05	0.049
	17626209	NM_001134509	RGD1311783	similar to RIKEN cDNA 2010012O05	-1.05	0.041
	17618067	NM_001000692	Olr25	olfactory receptor 25	-1.05	0.014
	17861169	ENSRNOT00000026504	Chrnd	cholinergic receptor, nicotinic, delta	-1.05	0.042
	17857129	---	---	---	-1.05	0.037
	17626597	NM_022260	Casp7	caspase 7	-1.05	0.034
	17879621	NR_032292	Mir742	microRNA mir-742	-1.05	0.037
	17750208	---	---	---	-1.05	0.029
	17717769	XM_225088	RGD1563581	similar to S100 calcium binding protein A11 (calizzarin)	-1.05	0.039
	17668180	---	---	---	-1.05	0.025
	17775307	NM_001000607	Olr778	olfactory receptor 778	-1.05	0.015
	17802877	---	---	---	-1.05	0.015
	17685730	---	---	---	-1.05	0.026
	17628790	---	---	---	-1.05	0.032
	17701193	---	---	---	-1.05	0.035
	17756290	NM_001008842	RT1-CE4	RT1 class I, locus CE4	-1.06	0.013
	17683500	---	---	---	-1.06	0.016
	17857916	NM_001106896	Tfap2b	transcription factor AP-2 beta	-1.06	0.016
	17698159	NM_001107260	Slc39a2	solute carrier family 39 (zinc transporter), member 2	-1.06	0.038
	17692698	---	---	---	-1.06	0.049
	17640644	NM_001108519	Ms4a8a	membrane-spanning 4-domains, subfamily A, member 8A	-1.06	0.02
	17656378	NM_021592	Hand1	heart and neural crest derivatives expressed 1	-1.06	0.044
	17675764	NM_001108851	Zfp498	zinc finger protein 498	-1.06	0.012
	17881006	XM_003749806 // XM_003749806 // XM_003749806 // XM_003749806 // XM_003749806 // XM_003749806 // XM_003749806 // XM_003749806 // XM_003749806 // XM_003749806 // XM_003749806 // XM_003749806 // XM_003749806 // XM_003749806 // XM_003749806 // XM_003749806 // XM_003749806 // XM_003749806 // XM_003749806 // XM_003749806 // XM_003749806 // XM_003749806 // XM_003749806 // XM_003749806 // XM_003749806 //…	LOC100911526 // LOC100911526 // LOC100911526 // LOC100911526 // LOC100911526 // LOC100911526 // LOC100911526 // LOC100911526 // LOC100911526 // LOC100911526 // LOC100911526 // LOC100911526 // LOC100911526 // LOC100911526 // LOC100911526 // LOC100911526 // LOC100911526 // LOC100911526 // LOC100911526 // LOC100911526 // LOC100911526 // LOC100911526 // LOC100911526 // LOC100911526 // LOC100911526 //…	Y-linked testis-specific protein 1-like // Y-linked testis-specific protein 1-like // Y-linked testis-specific protein 1-like // Y-linked testis-specific protein 1-like // Y-linked testis-specific protein 1-like // Y-linked testis-specific protein 1-like // Y-linked testis-specific protein 1-like // Y-linked testis-specific protein 1-like // Y-linked testis-specific protein 1-like // Y-linked tes…	-1.06	0.028
	17778196	ENSRNOT00000038447	Ninl	ninein-like	-1.06	0.036
	17701396	BC168755	RGD1306063	similar to HT021	-1.06	0.038
	17659201	AF223951	Timm22	translocase of inner mitochondrial membrane 22 homolog (yeast)	-1.06	0.005
	17730765	NM_001191115	Il17c	interleukin 17C	-1.06	0.043
	17613971	NM_138921	Eml2	echinoderm microtubule associated protein like 2	-1.06	0.015
	17654870	NM_001127447	Fam173a	family with sequence similarity 173, member A	-1.06	0.046
	17833686	---	---	---	-1.06	0.027
	17807935	XM_575838	Rnf183	ring finger protein 183	-1.06	0.011
	17832678	NM_001008379	Prr13	proline rich 13	-1.06	0.007
	17773173	XM_342445	Slc25a12	solute carrier family 25 (mitochondrial carrier, Aralar), member 12	-1.06	0.024
	17848246	NM_001108783	Ccdc12	coiled-coil domain containing 12	-1.06	0.036
	17671800	ENSRNOT00000043439	Ocm	oncomodulin	-1.06	0.026
	17738575	NM_001106433	Spg20	spastic paraplegia 20 (Troyer syndrome)	-1.06	0.037
	17793322	NM_001107875	Zfyve20	zinc finger, FYVE domain containing 20	-1.06	0.002
	17767039	NM_001107787	Pax1	paired box 1	-1.06	0.017
	17826635	NM_001109285	C2cd4c	C2 calcium-dependent domain containing 4C	-1.06	0.011
	17741432	---	---	---	-1.06	0.009
	17645631	NM_001128196	Agxt2l2	alanine-glyoxylate aminotransferase 2-like 2	-1.06	0.009
	17723545	NM_001025676	Rbm22	RNA binding motif protein 22	-1.06	0.036
	17635656	NM_001107543	Ubqln3	ubiquilin 3	-1.06	0.038
	17768280	NM_001024870	Ctnnbl1	catenin, beta like 1	-1.06	0.002
	17701828	NM_001100566	Otx2	orthodenticle homeobox 2	-1.06	0.038
	17756128	---	---	---	-1.06	0.008
	17841442	XM_001067238	Krt78	keratin 78	-1.06	0.02
	17640772	NM_031124	Stx3	syntaxin 3	-1.06	0.04
	17818699	NR_032752	Mir668	microRNA mir-668	-1.06	0.029
	17698109	NM_001106031	Pnp	purine nucleoside phosphorylase	-1.07	0.017
	17827135	ENSRNOT00000006570	LOC362855	P55	-1.07	0.015
	17738823	---	---	---	-1.07	0.032
	17832850	NM_173305 // NM_173305 // NM_173305	Hsd17b6 // Hsd17b6 // Hsd17b6	hydroxysteroid (17-beta) dehydrogenase 6 // hydroxysteroid (17-beta) dehydrogenase 6 // hydroxysteroid (17-beta) dehydrogenase 6	-1.07	0.047
	17710546	---	---	---	-1.07	0.034
	17678740	ENSRNOT00000066171	LOC691311	hypothetical protein LOC691311	-1.07	0.02
	17657970	NM_001033681	Eif5a	eukaryotic translation initiation factor 5A	-1.07	0.047
	17698759	BC083918	Lrrc16b	leucine rich repeat containing 16B	-1.07	0.036
	17669291	NM_001127536	Ildr1	immunoglobulin-like domain containing receptor 1	-1.07	0.041
	17707756	---	---	---	-1.07	0.017
	17751425	XM_001075345	RGD1561875	similar to ribosomal protein L21	-1.07	0.044
	17710560	NM_001169127	Tspan14	tetraspanin 14	-1.07	0.046
	17703851	NM_022220	Gulo	gulonolactone (L-) oxidase	-1.07	0.029
	17639522	NM_031596	Sart1	squamous cell carcinoma antigen recognized by T cells	-1.07	0.008
	17867092	XM_237538	Lrrc30	leucine rich repeat containing 30	-1.07	0.028
	17687814	XM_001056981 // XM_001056981	LOC681470 // LOC681470	similar to olfactory receptor 1403 // similar to olfactory receptor 1403	-1.07	0.024
	17672853	NM_001170403	Orai2	ORAI calcium release-activated calcium modulator 2	-1.07	0.043
	17766181	NM_001108959	Tgm3	transglutaminase 3, E polypeptide	-1.07	0.037
	17804415	NM_001109908	Eno1	enolase 1, (alpha)	-1.07	0.025
	17670177	NM_001015021	Dnajb11	DnaJ (Hsp40) homolog, subfamily B, member 11	-1.07	0.002
	17758264	NM_001012463 // NM_001012463 // NM_001012463	Taf9 // Taf9 // Taf9	TAF9 RNA polymerase II, TATA box binding protein (TBP)-associated factor // TAF9 RNA polymerase II, TATA box binding protein (TBP)-associated factor // TAF9 RNA polymerase II, TATA box binding protein (TBP)-associated factor	-1.07	0.019
	17857287	---	---	---	-1.07	0.003
	17799764	---	---	---	-1.07	0.045
	17853325	XM_002729930	Skor1	SKI family transcriptional corepressor 1	-1.07	0.038
	17658785	NM_012497	Aldoc	aldolase C, fructose-bisphosphate	-1.07	0.04
	17824966	ENSRNOT00000066029	LOC299440	Ig heavy chain V region M167-like	-1.07	0.044
	17819035	---	---	---	-1.07	0.000242
	17637346	NM_001013901	RGD1305592	similar to RIKEN cDNA 2900092E17	-1.07	0.005
	17873566	NM_001014106 // NM_001014106 // NM_001014106	Rfk // Rfk // Rfk	riboflavin kinase // riboflavin kinase // riboflavin kinase	-1.07	0.018
	17850618	ENSRNOT00000021720	Tbx20	T-box 20	-1.07	0.016
	17780554	ENSRNOT00000017854	Gbx1	gastrulation brain homeobox 1	-1.07	0.022
	17840498	NM_182816	Amigo2	adhesion molecule with Ig like domain 2	-1.07	0.041
	17792008	---	---	---	-1.07	0.001
	17876558	XM_003754834	Zcchc16	zinc finger, CCHC domain containing 16	-1.07	0.017
	17780265	NM_012513	Bdnf	brain-derived neurotrophic factor	-1.07	0.032
	17670458	ENSRNOT00000002327	Abcf3	ATP-binding cassette, subfamily F (GCN20), member 3	-1.07	0.042
	17699096	---	---	---	-1.07	0.026
	17793187	NM_001191974	Chst13	carbohydrate (chondroitin 4) sulfotransferase 13	-1.07	0.032
	17674478	NM_001013983	Mlec	malectin	-1.07	0.034
	17741407	---	---	---	-1.07	0.05
	17679152	XM_001080726	Plcxd1	phosphatidylinositol-specific phospholipase C, X domain containing 1	-1.07	0.031
	17755357	NM_001013033	Tspyl1	TSPY-like 1	-1.07	0.043
	17646688	ENSRNOT00000042383 // ENSRNOT00000042383	LOC691768 // Tmsb4x	similar to thymosin, beta 4 // thymosin beta 4, X-linked	-1.07	0.017
	17710765	EU861029	Nxnl1	nucleoredoxin-like 1	-1.07	0.046
	17616479	NM_031102	Rpl18	ribosomal protein L18	-1.07	0.044
	17839036	NM_001008384	Rac2	ras-related C3 botulinum toxin substrate 2 (rho family, small GTP binding protein Rac2)	-1.07	0.047
	17725233	---	---	---	-1.07	0.021
	17707455	---	---	---	-1.07	0.049
	17632887	NM_022500	Ftl	ferritin, light polypeptide	-1.07	0.002
	17696430	XM_003752771	LOC100363290	hypothetical protein LOC100363290	-1.07	0.039
	17750541	NM_001108563	Sypl2	synaptophysin-like 2	-1.07	0.042
	17789901	---	---	---	-1.07	0.004
	17824346	NR_032131 // NR_032131 // NR_032131	Mir382 // Mir382 // Mir382	microRNA mir-382 // microRNA mir-382 // microRNA mir-382	-1.08	0.005
	17784742	NM_001109244	Lbx2	ladybird homeobox 2	-1.08	0.039
	17783415	NM_001024328	Gimap7	GTPase, IMAP family member 7	-1.08	0.031
	17880963	XM_237568 // XM_237568 // XM_237568	LOC301725 // LOC301725 // LOC301725	similar to 60S ribosomal protein L35 // similar to 60S ribosomal protein L35 // similar to 60S ribosomal protein L35	-1.08	0.048
	17736007	XM_002729009	LOC100363314	hypothetical protein LOC100363314	-1.08	0.048
	17730481	XM_226509	Sdr42e1	short chain dehydrogenase/reductase family 42E, member 1	-1.08	0.029
	17649863	NM_001107034	Tbx4	T-box 4	-1.08	0.002
	17864988	---	---	---	-1.08	0.011
	17750450	ENSRNOT00000047139	Gstm1	glutathione S-transferase mu 1	-1.08	0.022
	17818921	NM_001106759	Exoc3l4	exocyst complex component 3-like 4	-1.08	0.028
	17817598	NM_001134559	RGD1308907	similar to FLJ20689	-1.08	0.013
	17818352	NM_001001509	Slc25a47	solute carrier family 25, member 47	-1.08	0.029
	17631323	NR_037147	RGD1303117	hypothetical protein LOC292764	-1.08	0.01
	17681254	---	---	---	-1.08	0.028
	17619304	NM_133409	Ilk	integrin-linked kinase	-1.08	0.01
	17839735	---	---	---	-1.08	0.026
	17880188	NM_001000942 // NM_001000942	Olr1500 // Olr1500	olfactory receptor 1500 // olfactory receptor 1500	-1.08	0.027
	17695890	---	---	---	-1.08	0.041
	17662982	XM_221075	Cpsf4l	cleavage and polyadenylation specific factor 4-like	-1.08	0.037
	17875305	---	---	---	-1.08	0.031
	17861704	---	---	---	-1.08	0.014
	17699328	XR_146621	LOC691806	similar to Actin-related protein 2/3 complex subunit 1B (ARP2/3 complex 41 kDa subunit) (p41-ARC)	-1.08	0.04
	17641448	NM_022583	Insl6	insulin-like 6	-1.08	0.019
	17702599	---	---	---	-1.08	0.049
	17783813	NM_001191973	Ccdc129	coiled-coil domain containing 129	-1.08	0.047
	17787678	NM_001037353	Etv6	ets variant 6	-1.08	0.018
	17706302	NM_001106062	Ogdhl	oxoglutarate dehydrogenase-like	-1.08	0.046
	17810640	NM_001191764	Tfap2e	transcription factor AP-2 epsilon	-1.08	0.021
	17709551	NM_001008297	Fam213a	family with sequence similarity 213, member A	-1.08	0.019
	17881030	XM_002727546	LOC100361074	translocase of outer mitochondrial membrane 7 homolog	-1.08	0.031
	17695725	NM_001024271	Rnf185	ring finger protein 185	-1.08	0.032
	17734124	NM_001107439	Snai3	snail homolog 3 (Drosophila)	-1.08	0.006
	17665540	NM_001134481	Plcxd2	phosphatidylinositol-specific phospholipase C, X domain containing 2	-1.08	0.019
	17863719	XM_001073605	Fam168b	family with sequence similarity 168, member B	-1.08	0.000505
	17846043	---	---	---	-1.08	0.005
	17833995	NM_001109284	LOC500797	hypothetical LOC500797	-1.08	0.008
	17880206	NM_001109325	Krtap13-2	keratin associated protein 13-2	-1.08	0.014
	17613447	NM_001008943	Vom1r62	vomeronasal 1 receptor 62	-1.08	0.019
	17853081	ENSRNOT00000011820	Tbc1d21	TBC1 domain family, member 21	-1.08	0.043
	17696758	XM_003751422	LOC100366195	hypothetical LOC100366195	-1.08	0.006
	17813113	NM_001108696	Tp73	tumor protein p73	-1.08	0.007
	17881154	XM_001079667	LOC691797	similar to developmental pluripotency-associated 3	-1.08	0.024
	17846965	ENSRNOT00000010992	Ky	kyphoscoliosis peptidase	-1.08	0.001
	17774538	NM_022924	F2	coagulation factor II	-1.08	0.037
	17825776	NM_053690	Dnajc14	DnaJ (Hsp40) homolog, subfamily C, member 14	-1.08	0.013
	17718094	NM_001031661	B4galt7	xylosylprotein beta1,4-galactosyltransferase, polypeptide 7 (galactosyltransferase I)	-1.08	0.045
	17702677	NM_001105727	Psmb5	proteasome (prosome, macropain) subunit, beta type 5	-1.09	0.015
	17680568	---	---	---	-1.09	0.021
	17692632	ENSRNOT00000037141 // ENSRNOT00000037141 // ENSRNOT00000037141	LOC100364240 // LOC689986 // Lpcat2b	BTB (POZ) domain containing 8-like // hypothetical protein LOC689986 // lysophosphatidylcholine acyltransferase 2b	-1.09	0.03
	17655837	ENSRNOT00000004359	Ltc4s	leukotriene C4 synthase	-1.09	0.013
	17708214	---	---	---	-1.09	0.043
	17727939	NM_001014014	Nip30	NEFA-interacting nuclear protein NIP30	-1.09	0.045
	17836388	NM_001007265	Os9	osteosarcoma amplified 9	-1.09	0.033
	17879492	---	---	---	-1.09	0.022
	17798057	NM_001008871	Spink4	serine peptidase inhibitor, Kazal type 4	-1.09	0.000351
	17664150	NM_001034959	LOC619574	hypothetical protein LOC619574	-1.09	0.046
	17843306	NM_001000809	Olr1245	olfactory receptor 1245	-1.09	0.042
	17717234	ENSRNOT00000066826	Cacnb2	calcium channel, voltage-dependent, beta 2 subunit	-1.09	0.045
	17646142	NM_001127581	Sh3bp5l	SH3 binding domain protein 5 like	-1.09	0.041
	17780832	NM_001103355 // NM_001103355 // NM_001103355	Fbxl13 // Fbxl13 // Fbxl13	F-box and leucine-rich repeat protein 13 // F-box and leucine-rich repeat protein 13 // F-box and leucine-rich repeat protein 13	-1.09	0.019
	17858813	NM_138837 // NM_138837 // NM_138837	Pou3f3 // Pou3f3 // Pou3f3	POU class 3 homeobox 3 // POU class 3 homeobox 3 // POU class 3 homeobox 3	-1.09	0.047
	17718087	ENSRNOT00000037088	Camlg	calcium modulating ligand	-1.09	0.035
	17777470	---	---	---	-1.09	0.033
	17614905	ENSRNOT00000026907	Sycn	syncollin	-1.09	0.05
	17795060	NM_012972	Kcna5	potassium voltage-gated channel, shaker-related subfamily, member 5	-1.09	0.046
	17866544	NM_139188	Otos	otospiralin	-1.09	0.037
	17716183	NM_053847	Map3k8	mitogen-activated protein kinase kinase kinase 8	-1.09	0.025
	17745972	---	---	---	-1.09	0.024
	17627752	NM_175583	Taar4	trace amine-associated receptor 4	-1.09	0.017
	17792439	---	---	---	-1.09	0.021
	17869076	XR_086351	LOC501266	similar to serine/threonine protein kinase 24	-1.09	0.031
	17855249	ENSRNOT00000017318	Nudt16	nudix (nucleoside diphosphate linked moiety X)-type motif 16	-1.09	0.024
	17667332	NM_001105860	Mzt2b	mitotic spindle organizing protein 2B	-1.09	0.027
	17704210	NM_001013133	Rhobtb2	Rho-related BTB domain containing 2	-1.09	0.045
	17621531	ENSRNOT00000054906 // ENSRNOT00000054906	LOC691972 // LOC678825	similar to deleted in malignant brain tumors 1 isoform a precursor // similar to deleted in malignant brain tumors 1 isoform a precursor	-1.09	0.042
	17695018	NM_001108362	Tmem128	transmembrane protein 128	-1.09	0.017
	17752548	NM_212544	Prr3	proline rich 3	-1.09	0.012
	17630430	ENSRNOT00000067615	Igsf23	immunoglobulin superfamily, member 23	-1.09	0.031
	17764654	NM_001106494	Lpcat4	lysophosphatidylcholine acyltransferase 4	-1.09	0.002
	17813036	NM_022687	Hes3	hairy and enhancer of split 3 (Drosophila)	-1.09	0.031
	17687005	XR_146589	LOC100362014	rCG20449-like	-1.09	0.017
	17633665	XM_218735	Mkrn3	makorin, ring finger protein, 3	-1.09	0.025
	17707312	NM_001107307	Cilp2	cartilage intermediate layer protein 2	-1.09	0.008
	17695482	---	---	---	-1.09	0.043
	17782961	ENSRNOT00000021576	Pip	prolactin induced protein	-1.09	0.014
	17610586	NM_001135859	Txlnb	taxilin beta	-1.09	0.015
	17682653	NM_001109080	Lefty1	left right determination factor 1	-1.09	0.015
	17672992	NM_001105922	Fkbp6	FK506 binding protein 6	-1.09	0.009
	17707718	---	---	---	-1.09	0.023
	17734029	ENSRNOT00000023721	RGD1309651	similar to 1190005I06Rik protein	-1.09	0.038
	17827454	NM_001191987	Slc5a8	solute carrier family 5 (iodide transporter), member 8	-1.09	0.024
	17787389	ENSRNOT00000048529	Tnfrsf1a	tumor necrosis factor receptor superfamily, member 1a	-1.09	0.037
	17616415	NM_001017514	Izumo1	izumo sperm-egg fusion 1	-1.09	0.008
	17693753	NM_173106	Csn1s2b	casein alpha s2-like B	-1.09	0.029
	17651325	ENSRNOT00000068275 // ENSRNOT00000068275 // ENSRNOT00000068275	Psme3 // Aoc3 // G6pc	proteasome (prosome, macropain) activator subunit 3 // amine oxidase, copper containing 3 (vascular adhesion protein 1) // glucose-6-phosphatase, catalytic subunit	-1.09	0.04
	17696814	---	---	---	-1.09	0.021
	17873747	NM_001106968	RGD1561230	similar to RIKEN cDNA 4921511C20 gene	-1.09	0.025
	17805286	NM_001012229	Xkr9	XK, Kell blood group complex subunit-related family, member 9	-1.09	0.038
	17743678	---	---	---	-1.09	0.038
	17826846	---	---	---	-1.09	0.007
	17687733	NM_182842	Camk1g	calcium/calmodulin-dependent protein kinase IG	-1.09	0.005
	17771181	NM_153303	Dyt1	dystonia 1	-1.09	0.05
	17763195	---	---	---	-1.09	0.002
	17822054	---	---	---	-1.09	0.017
	17737336	---	---	---	-1.09	0.04
	17771418	ENSRNOT00000032897	RGD1564019	similar to GTPase activating RANGAP domain-like 3	-1.09	0.009
	17733868	ENSRNOT00000018795	Hsd17b2	hydroxysteroid (17-beta) dehydrogenase 2	-1.09	0.009
	17615105	NM_053806 // NM_053806 // NM_053806	Kcnk6 // Kcnk6 // Kcnk6	potassium channel, subfamily K, member 6 // potassium channel, subfamily K, member 6 // potassium channel, subfamily K, member 6	-1.09	0.039
	17628815	---	---	---	-1.1	0.047
	17624005	ENSRNOT00000027842 // ENSRNOT00000027842 // ENSRNOT00000027842	Fen1 // Fen1 // Fen1	flap structure-specific endonuclease 1 // flap structure-specific endonuclease 1 // flap structure-specific endonuclease 1	-1.1	0.024
	17638205	NM_012786	Cox8b	cytochrome c oxidase, subunit VIIIb	-1.1	0.041
	17771663	NM_001037583	Ggta1	ABO-family member 5	-1.1	0.039
	17728726	ENSRNOT00000044133	Dand5	DAN domain family, member 5	-1.1	0.022
	17860698	XM_002730042	LOC100361928	transmembrane protein 198	-1.1	0.021
	17640742	XM_001078193	LOC690930	similar to membrane-spanning 4-domains, subfamily A, member 6B	-1.1	0.033
	17880714	---	---	---	-1.1	0.039
	17667071	NM_001108846	Gsc2	goosecoid homeobox 2	-1.1	0.04
	17782857	---	---	---	-1.1	0.031
	17811098	NM_057133	Nr0b2	nuclear receptor subfamily 0, group B, member 2	-1.1	0.01
	17831351	NM_001127547	Fbln1	fibulin 1	-1.1	0.000346
	17795123	ENSRNOT00000006878	Prmt8	protein arginine methyltransferase 8	-1.1	0.016
	17624606	---	---	---	-1.1	0.047
	17818321	NM_024147	Evl	Enah/Vasp-like	-1.1	0.046
	17834425	NM_032617	Rab11b	RAB11B, member RAS oncogene family	-1.1	0.037
	17658311	NM_021590	Aipl1	aryl hydrocarbon receptor-interacting protein-like 1	-1.1	0.005
	17683014	NM_001108858	RGD1309586	similar to probable ATP-dependent RNA helicase - mouse	-1.1	0.043
	17653543	XM_222529	RGD1565158	similar to RIKEN cDNA 4921537P18	-1.1	0.013
	17681040	XM_003752646	LOC100362915	rCG46571-like	-1.1	0.048
	17821349	---	---	---	-1.1	0.037
	17669308	NM_001105877	Stfa3	stefin A3	-1.1	0.012
	17867012	XM_003754606	LOC689520	similar to MAP/microtubule affinity-regulating kinase 3	-1.1	0.016
	17613434	NM_001166763	Vom1r55	vomeronasal 1 receptor 55	-1.1	0.041
	17654893	NM_001191822	Rhbdl1	rhomboid, veinlet-like 1 (Drosophila)	-1.1	0.019
	17744611	NM_001024298	Tmem174	transmembrane protein 174	-1.1	0.032
	17627225	NM_001114330	Grm1	glutamate receptor, metabotropic 1	-1.1	0.047
	17706222	NM_001107293	Eaf1	ELL associated factor 1	-1.1	0.000825
	17743437	ENSRNOT00000021970	Uox	urate oxidase	-1.1	0.049
	17712845	NM_053901	Dlgap2	discs, large (Drosophila) homolog-associated protein 2	-1.1	0.005
	17764207	ENSRNOT00000011459	Syt13	synaptotagmin XIII	-1.1	0.005
	17860569	NM_001014219	Ankzf1	ankyrin repeat and zinc finger domain containing 1	-1.1	0.002
	17678433	ENSRNOT00000046190	RGD1562674	similar to kinase suppressor of ras 2	-1.1	0.012
	17810718	NM_019240	Gjb3	gap junction protein, beta 3	-1.1	0.019
	17842249	---	---	---	-1.1	0.045
	17732867	---	---	---	-1.1	0.05
	17780007	NM_001024316	Gata5	GATA binding protein 5	-1.1	0.009
	17676381	NM_001047924	LOC498155	LRRGT00167	-1.1	0.018
	17630822	NM_030852	Mia	melanoma inhibitory activity	-1.1	0.048
	17698473	ENSRNOT00000064258 // ENSRNOT00000064258 // ENSRNOT00000064258	LOC100363214 // LOC100363161 // LOC100361418	hypothetical protein LOC100363214 // hypothetical protein LOC100363161 // hypothetical protein LOC100361418	-1.1	0.035
	17716218	---	---	---	-1.1	0.011
	17851205	ENSRNOT00000052026	RGD1563738	similar to Discs, large homolog 5 (Placenta and prostate DLG)	-1.1	0.018
	17644697	NM_001191084	Wdr24	WD repeat domain 24	-1.1	0.009
	17622529	NM_001013194	Tssc4	tumor suppressing subtransferable candidate 4	-1.11	0.013
	17821553	---	---	---	-1.11	0.044
	17667247	ENSRNOT00000046664	RGD1308065	hypothetical LOC287935	-1.11	0.039
	17756337	---	---	---	-1.11	0.043
	17647614	ENSRNOT00000032644	RGD1560902	similar to Cofilin, non-muscle isoform (Cofilin-1)	-1.11	0.041
	17655801	---	---	---	-1.11	0.049
	17636796	---	---	---	-1.11	0.036
	17638411	NM_001013070	Tspan4	tetraspanin 4	-1.11	0.035
	17860585	NM_173142	Stk16	serine/threonine kinase 16	-1.11	0.02
	17642826	---	---	---	-1.11	0.035
	17611299	NM_001024285	Ahrr	aryl-hydrocarbon receptor repressor	-1.11	0.026
	17631454	NM_001100991	LOC499124	mouse zinc finger protein 14-like	-1.11	0.041
	17622116	ENSRNOT00000020265 // ENSRNOT00000020265 // ENSRNOT00000020265	Ifitm3 // Ifitm3 // Ifitm3	interferon induced transmembrane protein 3 // interferon induced transmembrane protein 3 // interferon induced transmembrane protein 3	-1.11	0.038
	17842354	---	---	---	-1.11	0.048
	17728657	NM_181089	MAST1	microtubule associated serine/threonine kinase 1	-1.11	0.002
	17623647	NM_031332	Slc22a8	solute carrier family 22 (organic anion transporter), member 8	-1.11	0.022
	17778355	---	---	---	-1.11	0.004
	17807360	XM_232915	RGD1565912	similar to ribosomal protein S18	-1.11	0.007
	17872837	---	---	---	-1.11	0.038
	17670670	NM_001107080	Dgcr6	DiGeorge syndrome critical region gene 6	-1.11	0.026
	17824656	---	---	---	-1.11	0.039
	17679284	---	---	---	-1.11	0.002
	17834069	ENSRNOT00000011117 // ENSRNOT00000011117	Giot1 // Giot1	gonadotropin inducible ovarian transcription factor 1 // gonadotropin inducible ovarian transcription factor 1	-1.11	0.015
	17758139	---	---	---	-1.11	0.035
	17774297	NM_001000348	Olr668	olfactory receptor 668	-1.11	0.047
	17832714	ENSRNOT00000021647	Hoxc10	homeo box C10	-1.11	0.025
	17646327	---	---	---	-1.11	0.033
	17724649	---	---	---	-1.11	0.034
	17737688	---	---	---	-1.11	0.033
	17704821	---	---	---	-1.11	0.027
	17869035	XM_346131	Pla2g12b	phospholipase A2, group XIIB	-1.11	0.016
	17709868	ENSRNOT00000037605	Snhg8	small nucleolar RNA host gene (non-protein coding) 8	-1.11	0.044
	17663641	NM_001105859	St6galnac1	ST6 (alpha-N-acetyl-neuraminyl-2,3-beta-galactosyl-1,3)-N-acetylgalactosaminide alpha-2,6-sialyltransferase 1	-1.11	0.044
	17862207	---	---	---	-1.11	0.025
	17612614	---	---	---	-1.11	0.02
	17752305	NM_001001119	Olr1734	olfactory receptor 1734	-1.11	0.031
	17843512	ENSRNOT00000009975	Usp2	ubiquitin specific peptidase 2	-1.11	0.015
	17791359	ENSRNOT00000007807	Hoxa1	homeo box A1	-1.11	0.014
	17681375	NM_053552	Tnfsf4	tumor necrosis factor (ligand) superfamily, member 4	-1.11	0.028
	17782683	NM_001000854	Olr799	olfactory receptor 799	-1.11	0.049
	17637963	NM_001130077	Tcerg1l	transcription elongation regulator 1-like	-1.11	0.016
	17767246	ENSRNOT00000038447 // ENSRNOT00000038447 // ENSRNOT00000038447	Ninl // Ninl // Ninl	ninein-like // ninein-like // ninein-like	-1.11	0.004
	17653410	---	---	---	-1.11	0.026
	17633987	---	---	---	-1.11	0.032
	17615814	---	---	---	-1.11	0.026
	17746864	---	---	---	-1.11	0.05
	17863993	ENSRNOT00000059643	Lyg2	lysozyme G-like 2	-1.11	0.017
	17840111	NM_001135253	Syce3	synaptonemal complex central element protein 3	-1.11	0.011
	17848000	NM_001006989	Shisa5	shisa homolog 5 (Xenopus laevis)	-1.11	0.037
	17836894	NM_001008877	LOC362901	Ac1254	-1.12	0.007
	17804352	NM_001173388	Ctnnbip1	catenin, beta-interacting protein 1	-1.12	0.021
	17756273	NM_001002807	Clic1	chloride intracellular channel 1	-1.12	0.02
	17642653	ENSRNOT00000036202	Calhm3	calcium homeostasis modulator 3	-1.12	0.012
	17798917	NM_001000398	Olr853	olfactory receptor 853	-1.12	0.035
	17652258	---	---	---	-1.12	0.018
	17826389	NM_001126097	Uqcr11	ubiquinol-cytochrome c reductase, complex III subunit XI	-1.12	0.032
	17667245	NR_031877	Mir130b	microRNA mir-130b	-1.12	0.036
	17697002	NM_001108368	Dupd1	dual specificity phosphatase and pro isomerase domain containing 1	-1.12	0.005
	17636784	ENSRNOT00000044384	Pdzd9	PDZ domain containing 9	-1.12	0.023
	17714388	NM_001107336	Dok3	docking protein 3	-1.12	0.005
	17807362	---	---	---	-1.12	0.025
	17824957	ENSRNOT00000042987	RGD1565133	similar to immunoglobulin heavy chain	-1.12	0.011
	17838576	NM_031153	Sharpin	SHANK-associated RH domain interactor	-1.12	0.032
	17809486	XR_146990	LOC366449	hypothetical LOC366449	-1.12	0.046
	17693269	---	---	---	-1.12	0.044
	17821649	---	---	---	-1.12	0.007
	17825785	NM_001033070	Sarnp	SAP domain containing ribonucleoprotein	-1.12	0.041
	17752300	---	---	---	-1.12	0.033
	17763682	NM_001000329	Olr588	olfactory receptor 588	-1.12	0.012
	17785915	NM_019155	Cav3	caveolin 3	-1.12	0.01
	17647444	NM_031652	Kcnab3	potassium voltage-gated channel, shaker-related subfamily, beta member 3	-1.12	0.046
	17654229	NM_001135087	Prss41	protease, serine, 41	-1.12	0.012
	17810482	NM_001031647	Dnali1	dynein, axonemal, light intermediate chain 1	-1.12	0.05
	17683720	---	---	---	-1.12	0.026
	17754146	NM_001004225	RGD1303003	homolog of zebrafish ES1	-1.12	0.034
	17700603	---	---	---	-1.13	0.032
	17636305	---	---	---	-1.13	0.006
	17711394	---	---	---	-1.13	0.026
	17629124	NM_001009525	Vom1r26	vomeronasal 1 receptor 26	-1.13	0.049
	17787733	NM_001079890	Gprc5a	G protein-coupled receptor, family C, group 5, member A	-1.13	0.013
	17624997	---	---	---	-1.13	0.026
	17768233	ENSRNOT00000008386	RGD1561343	similar to C20orf118	-1.13	0.035
	17818615	---	---	---	-1.13	0.023
	17699137	NM_001191685	Rnf17	ring finger protein 17	-1.13	0.033
	17633463	---	---	---	-1.13	0.004
	17879316	---	---	---	-1.13	0.016
	17688828	NM_022256 // NM_022256 // NM_022256	Btc // Btc // Btc	betacellulin // betacellulin // betacellulin	-1.13	0.044
	17860300	NM_013122	Igfbp2	insulin-like growth factor binding protein 2	-1.13	0.032
	17819362	---	---	---	-1.13	0.025
	17749807	---	---	---	-1.13	0.035
	17667088	NM_001012146	Dgcr2	DiGeorge syndrome critical region gene 2	-1.13	0.033
	17634753	NM_001099512	Vom2r43	vomeronasal 2 receptor, 43	-1.13	0.042
	17798721	---	---	---	-1.13	0.000258
	17861457	NM_053577	Spp2	secreted phosphoprotein 2	-1.13	0.031
	17804124	---	---	---	-1.13	0.034
	17873000	XM_002727573	Fam155b	family with sequence similarity 155, member B	-1.13	0.042
	17851075	NM_001108135	Robo3	roundabout homolog 3 (Drosophila)	-1.13	0.019
	17804565	NM_001146061	Acot7	acyl-CoA thioesterase 7	-1.13	0.044
	17826137	---	---	---	-1.13	0.041
	17699518	NM_001037528	Defb43	defensin beta 43	-1.13	0.031
	17663831	NM_144754	Cant1	calcium activated nucleotidase 1	-1.13	0.028
	17767195	NM_053498	Entpd6	ectonucleoside triphosphate diphosphohydrolase 6	-1.13	0.029
	17820388	---	---	---	-1.13	0.02
	17878391	FQ218015	Cox7b	cytochrome c oxidase subunit VIIb	-1.13	0.017
	17633333	NM_001009644	Dbx1	developing brain homeobox 1	-1.13	0.041
	17868201	---	---	---	-1.13	0.001
	17843274	NM_001000444	Olr1229	olfactory receptor 1229	-1.13	0.006
	17677050	NM_001109021 // NM_001109021 // NM_001109021	Bcl7b // Bcl7b // Bcl7b	B-cell CLL/lymphoma 7B // B-cell CLL/lymphoma 7B // B-cell CLL/lymphoma 7B	-1.13	0.005
	17643467	---	---	---	-1.13	0.006
	17653538	---	---	---	-1.13	0.006
	17774138	NM_001000310	Olr495	olfactory receptor 495	-1.13	0.04
	17665144	NM_001001009	Olr1560	olfactory receptor 1560	-1.13	0.000989
	17614071	NM_001109410	Trappc6a	trafficking protein particle complex 6A	-1.13	0.038
	17655562	---	---	---	-1.13	0.011
	17612171	---	---	---	-1.13	0.037
	17752811	NM_031021	Csnk2b	casein kinase 2, beta polypeptide	-1.13	0.038
	17718049	NM_001024998	Txndc15	thioredoxin domain containing 15	-1.13	0.011
	17873134	---	---	---	-1.13	0.016
	17734107	NM_024160 // NM_024160 // NM_024160	Cyba // Cyba // Cyba	cytochrome b-245, alpha polypeptide // cytochrome b-245, alpha polypeptide // cytochrome b-245, alpha polypeptide	-1.13	0.029
	17720001	ENSRNOT00000025623	Mkx	mohawk homeobox	-1.14	0.039
	17852685	ENSRNOT00000016104	Acsbg1	acyl-CoA synthetase bubblegum family member 1	-1.14	0.015
	17816201	---	---	---	-1.14	0.018
	17880271	---	---	---	-1.14	0.04
	17783459	---	---	---	-1.14	0.01
	17663823	NM_139096	Lgals3bp	lectin, galactoside-binding, soluble, 3 binding protein	-1.14	0.012
	17806794	---	---	---	-1.14	0.029
	17878668	---	---	---	-1.14	0.027
	17701836	---	---	---	-1.14	0.005
	17618176	ENSRNOT00000035257 // ENSRNOT00000035257	LOC682465 // LOC680217	similar to Ferritin light chain 2 (Ferritin L subunit 2) (Ferritin subunit LG) // similar to Ferritin light chain 2 (Ferritin L subunit 2) (Ferritin subunit LG)	-1.14	0.025
	17667734	NM_001109326	Krtap14	keratin associated protein 14	-1.14	0.011
	17652375	ENSRNOT00000003735	Sstr2	somatostatin receptor 2	-1.14	0.038
	17620772	NM_001025001	LOC308990	hypothetical protein LOC308990	-1.14	0.012
	17761320	NM_001108578	Aif1l	allograft inflammatory factor 1-like	-1.14	0.024
	17687662	---	---	---	-1.14	0.022
	17791783	---	---	---	-1.14	0.048
	17824338	NR_031943 // NR_031943	Mir299 // Mir299	microRNA mir-299 // microRNA mir-299	-1.14	0.037
	17623580	ENSRNOT00000028749	Macrod1	MACRO domain containing 1	-1.14	0.016
	17777283	ENSRNOT00000028835	Prosapip1	ProSAPiP1 protein	-1.14	0.02
	17763572	NM_001000286	Olr447	olfactory receptor 447	-1.14	0.045
	17703695	NM_001037532	Defb42	defensin beta 42	-1.14	0.02
	17782865	---	---	---	-1.14	0.033
	17762001	---	---	---	-1.14	0.008
	17799919	---	---	---	-1.14	0.018
	17878909	NM_001077435	Bex2	brain expressed X-linked 2	-1.14	0.024
	17613537	ENSRNOT00000039628	Obox6	oocyte specific homeobox 6	-1.14	0.007
	17842729	---	---	---	-1.14	0.012
	17866307	NM_001109396	Dnajb3	DnaJ (Hsp40) homolog, subfamily B, member 3	-1.14	0.04
	17651346	NM_001009625	Ifi35	interferon-induced protein 35	-1.14	0.04
	17829999	NM_001126268	Tigd5	tigger transposable element derived 5	-1.14	0.046
	17612778	NM_001106218	Leng1	leukocyte receptor cluster (LRC) member 1	-1.14	0.028
	17717350	---	---	---	-1.14	0.044
	17764350	NM_134403	Abtb2	ankyrin repeat and BTB (POZ) domain containing 2	-1.14	0.021
	17865960	XM_237327	Rnf11l	ring finger protein 11-like	-1.14	0.041
	17698102	NM_024148	Apex1	APEX nuclease (multifunctional DNA repair enzyme) 1	-1.14	0.034
	17629835	NM_053916	Trim28	tripartite motif-containing 28	-1.15	0.031
	17790287	---	---	---	-1.15	0.031
	17881086	NM_001047967 // NM_001047967 // NM_001047967	LOC501233 // LOC501233 // LOC501233	LRRGT00080 // LRRGT00080 // LRRGT00080	-1.15	0.013
	17872577	---	---	---	-1.15	0.022
	17760098	NM_001106560	Lcn9	lipocalin 9	-1.15	0.032
	17674285	---	---	---	-1.15	0.03
	17878976	---	---	---	-1.15	0.041
	17629243	NM_080695	Cacng7	calcium channel, voltage-dependent, gamma subunit 7	-1.15	0.026
	17797651	---	---	---	-1.15	0.044
	17875659	ENSRNOT00000067817	RGD1559949	similar to Protein phosphatase inhibitor 2 (IPP-2)	-1.15	0.047
	17825331	NM_001192017	Sult6b1	sulfotransferase family, cytosolic, 6B, member 1	-1.15	4.83e-05
	17745525	---	---	---	-1.15	0.048
	17745472	ENSRNOT00000037130	RGD1561520	similar to Ab2-162	-1.15	0.019
	17654522	NM_153294	Npw	neuropeptide W	-1.15	0.021
	17662967	NM_001013042	Slc39a11	solute carrier family 39 (metal ion transporter), member 11	-1.15	0.005
	17767250	---	---	---	-1.15	0.005
	17849621	XM_001074313	Dpp3l	dipeptidylpeptidase 3-like	-1.15	0.033
	17628704	ENSRNOT00000063898	LOC365107	similar to serine/threonine kinase	-1.15	0.041
	17651686	---	---	---	-1.15	0.044
	17673389	NM_001025125	Sumf2	sulfatase modifying factor 2	-1.15	0.003
	17825091	ENSRNOT00000056771 // ENSRNOT00000056771	LOC100364733 // LOC691939	Igh-6 protein-like // Ig heavy chain V-II region SESS-like	-1.16	0.027
	17633455	---	---	---	-1.16	0.042
	17776960	NM_001025043	Itpripl1	inositol 1,4,5-trisphosphate receptor interacting protein-like 1	-1.16	0.024
	17756360	NR_002154	E230034O05Rik	E230034O05Rik gene	-1.16	0.007
	17778060	---	---	---	-1.16	0.049
	17728584	ENSRNOT00000041115	LOC685411	similar to spermatogenesis associated glutamate (E)-rich protein 4b	-1.16	0.024
	17640505	---	---	---	-1.16	0.014
	17759910	ENSRNOT00000018560	Entpd2	ectonucleoside triphosphate diphosphohydrolase 2	-1.16	0.014
	17759783	NM_001108571	Il1f10	interleukin 1 family, member 10	-1.16	0.016
	17855826	NM_001024989	Trex1	three prime repair exonuclease 1	-1.16	0.034
	17851359	NM_001000476	Olr1330	olfactory receptor 1330	-1.16	0.008
	17799094	---	---	---	-1.16	0.024
	17791413	---	---	---	-1.16	0.024
	17797957	---	---	---	-1.16	0.019
	17842227	NM_001000875	Olr1148	olfactory receptor 1148	-1.16	0.033
	17879063	ENSRNOT00000049369	LOC685552	similar to RIKEN cDNA 1700001F22	-1.16	0.016
	17621594	NM_001009706	Lhpp	phospholysine phosphohistidine inorganic pyrophosphate phosphatase	-1.16	0.043
	17631103	NM_133290	Zfp36	zinc finger protein 36	-1.16	0.019
	17665859	NM_183325	Adprh	ADP-ribosylarginine hydrolase	-1.16	0.006
	17822564	XM_002726707	LOC100364391	dehydrogenase/reductase (SDR family) member 7-like	-1.16	0.012
	17854656	NM_022677	Zic1	Zic family member 1	-1.16	0.013
	17641496	NM_001107583	Gldc	glycine dehydrogenase (decarboxylating)	-1.16	0.022
	17834371	NM_001000416	Olr1095	olfactory receptor 1095	-1.16	0.017
	17813471	XM_001060201	Trim62	tripartite motif-containing 62	-1.17	0.016
	17683125	---	---	---	-1.17	0.024
	17814865	---	---	---	-1.17	0.007
	17686833	NM_001000533	Olr1581	olfactory receptor 1581	-1.17	0.044
	17768072	NM_001106533	Ergic3	ERGIC and golgi 3	-1.17	0.031
	17880833	XM_003750281	LOC100364359	ubiquitin-conjugating enzyme E2I-like	-1.17	0.000989
	17746419	---	---	---	-1.17	0.004
	17730381	NM_001108899	Clec3a	C-type lectin domain family 3, member A	-1.17	0.031
	17714079	NM_001134606	RGD1565972	similar to hypothetical protein 4932411G14	-1.17	0.033
	17864843	---	---	---	-1.17	0.017
	17616849	---	---	---	-1.17	0.006
	17879629	NR_037327	Mir3551	microRNA mir-3551	-1.17	0.005
	17781024	---	---	---	-1.17	0.04
	17781495	---	---	---	-1.17	0.015
	17783064	---	---	---	-1.17	0.024
	17711489	---	---	---	-1.18	0.046
	17829843	---	---	---	-1.18	0.043
	17619333	NM_001000205	Olr230	olfactory receptor 230	-1.18	0.043
	17808237	---	---	---	-1.18	0.004
	17627527	---	---	---	-1.18	0.009
	17775321	NM_001000603	Olr785	olfactory receptor 785	-1.18	0.047
	17629372	---	---	---	-1.18	0.008
	17738870	---	---	---	-1.18	0.038
	17862354	---	---	---	-1.19	0.024
	17746362	NM_001047947	LOC499573	LRRGT00056	-1.19	0.000633
	17710605	NM_001007684	Klf2	Kruppel-like factor 2 (lung)	-1.19	0.049
	17843065	HQ840742	LOC100362690	rCG64164-like	-1.19	0.017
	17774340	NM_001000627	Olr701	olfactory receptor 701	-1.19	0.037
	17880086	ENSRNOT00000056282	Emd	emerin	-1.19	0.001
	17611530	---	---	---	-1.19	0.023
	17783089	NM_001000844	Olr818	olfactory receptor 818	-1.19	0.024
	17789827	NM_001109222	Ppp1r3a	protein phosphatase 1, regulatory subunit 3A	-1.19	0.021
	17697572	NM_001107251	Fezf2	Fez family zinc finger 2	-1.19	0.003
	17870861	ENSRNOT00000004034	Ppp1r2-ps1	protein phosphatase 1, regulatory (inhibitor) subunit 2, pseudogene 1	-1.19	0.047
	17711591	---	---	---	-1.19	0.024
	17868465	---	---	---	-1.19	0.002
	17825135	---	---	---	-1.19	0.027
	17744609	---	---	---	-1.19	0.041
	17833204	NM_001000073	Olr951	olfactory receptor 951	-1.19	0.008
	17667738	---	---	---	-1.19	0.016
	17629280	---	---	---	-1.19	0.032
	17669919	---	---	---	-1.19	0.043
	17857463	NM_001134710	Cnpy3	canopy 3 homolog (zebrafish)	-1.2	0.021
	17744006	---	---	---	-1.2	0.007
	17635596	NM_001001026	Olr127	olfactory receptor 127	-1.2	0.005
	17658487	NM_001000720	Olr1486	olfactory receptor 1486	-1.2	0.047
	17737445	---	---	---	-1.2	0.017
	17635594	NM_001000158	Olr126	olfactory receptor 126	-1.2	0.015
	17680785	---	---	---	-1.2	0.045
	17779108	NM_130399	Ada	adenosine deaminase	-1.2	0.033
	17751936	---	---	---	-1.2	0.038
	17787768	---	---	---	-1.2	0.034
	17616906	---	---	---	-1.2	0.044
	17856556	---	---	---	-1.2	0.013
	17707649	---	---	---	-1.2	0.024
	17824977	---	---	---	-1.21	0.046
	17827532	---	---	---	-1.21	0.011
	17634976	---	---	---	-1.21	0.034
	17751674	---	---	---	-1.21	0.046
	17849834	NM_001000988	Olr1119	olfactory receptor 1119	-1.21	0.04
	17633517	---	---	---	-1.21	0.047
	17759702	ENSRNOT00000047859 // ENSRNOT00000047859 // ENSRNOT00000047859 // ENSRNOT00000047859 // ENSRNOT00000047859	LOC100364649 // LOC100363207 // RGD1566091 // RGD1562856 // LOC302022	hypothetical protein LOC100364649 // hypothetical protein LOC100363207 // similar to nidogen 2 // similar to nidogen 2 protein // similar to nidogen 2 protein	-1.21	0.025
	17878673	---	---	---	-1.21	0.002
	17748071	---	---	---	-1.21	0.039
	17735916	---	---	---	-1.21	0.004
	17880780	---	---	---	-1.22	0.006
	17710360	---	---	---	-1.22	0.045
	17627975	---	---	---	-1.22	0.011
	17879659	ENSRNOT00000030731	RGD1559762	similar to RIKEN cDNA 4933436I01	-1.23	0.018
	17825309	---	---	---	-1.23	0.044
	17726083	---	---	---	-1.23	0.011
	17791070	NM_001001004	Olr801	olfactory receptor 801	-1.23	0.033
	17751213	---	---	---	-1.23	0.019
	17712688	ENSRNOT00000018529	Defa24	defensin, alpha, 24	-1.23	0.008
	17878148	---	---	---	-1.23	0.03
	17841727	---	---	---	-1.24	0.026
	17641525	---	---	---	-1.24	0.005
	17836375	XM_001055195	RGD1559995	similar to developmental pluripotency associated 5	-1.24	0.01
	17676498	NM_001109063	Spry3	sprouty homolog 3 (Drosophila)	-1.24	0.023
	17763623	---	---	---	-1.24	0.013
	17715265	---	---	---	-1.24	0.005
	17612566	NM_001111321	Vom2r80	vomeronasal 2 receptor, 80	-1.24	0.022
	17821313	---	---	---	-1.24	0.000302
	17777227	---	---	---	-1.24	0.001
	17824857	---	---	---	-1.24	0.015
	17829009	---	---	---	-1.24	0.029
	17767946	NM_199500	Map1lc3a	microtubule-associated protein 1 light chain 3 alpha	-1.24	0.036
	17877142	ENSRNOT00000047875	RGD1566197	similar to prohibitin	-1.24	0.04
	17818653	NR_037372 // NR_037372 // NR_037372	Mir3579 // Mir3579 // Mir3579	microRNA mir-3579 // microRNA mir-3579 // microRNA mir-3579	-1.25	0.046
	17867689	---	---	---	-1.25	0.045
	17755949	---	---	---	-1.25	0.044
	17696816	---	---	---	-1.25	0.005
	17869773	---	---	---	-1.26	0.042
	17612084	XM_002728653	LOC100362047	sperm motility kinase 2	-1.26	0.024
	17707535	---	---	---	-1.27	0.023
	17752307	NM_001001397	Olr1735	olfactory receptor 1735	-1.27	0.012
	17841708	ENSRNOT00000055268	Spt1	salivary protein 1	-1.27	0.02
	17810059	NM_001000412	Olr867	olfactory receptor 867	-1.27	0.003
	17843099	XM_003754621	LOC100912870	urinary protein 2-like	-1.27	0.025
	17736255	---	---	---	-1.28	0.045
	17762011	---	---	---	-1.28	0.036
	17739299	---	---	---	-1.28	0.033
	17842193	---	---	---	-1.28	0.03
	17814152	---	---	---	-1.28	0.02
	17826922	---	---	---	-1.29	0.02
	17784232	ENSRNOT00000049162	LOC690044	Ig kappa chain V-II region RPMI 6410-like	-1.29	0.028
	17635369	---	---	---	-1.31	0.013
	17806771	---	---	---	-1.31	0.023
	17774194	NM_001000565	Olr541	olfactory receptor 541	-1.31	0.009
	17656465	NM_001001002	Olr1417	olfactory receptor 1417	-1.31	0.043
	17823588	---	---	---	-1.31	0.016
	17616924	---	---	---	-1.32	0.016
	17797639	---	---	---	-1.32	0.036
	17648853	---	---	---	-1.32	0.007
	17878279	---	---	---	-1.32	0.000738
	17878981	---	---	---	-1.34	0.037
	17613634	---	---	---	-1.34	0.01
	17699023	XM_003752801	Mcpt1l4	mast cell protease 1-like 4	-1.35	0.042
	17829676	---	---	---	-1.35	0.026
	17697902	---	---	---	-1.35	0.04
	17763192	---	---	---	-1.36	0.012
	17629978	ENSRNOT00000052129	Sult2a1	sulfotransferase family 2A, dehydroepiandrosterone (DHEA)-preferring, member 1	-1.38	0.013
	17842760	NM_001198725 // NM_001198725 // NM_001198725	LOC100362005 // LOC100362005 // LOC100362005	C10 protein // C10 protein // C10 protein	-1.38	0.022
	17783836	---	---	---	-1.39	0.039
	17676821	XM_002727483	LOC685275	similar to paired immunoglobin-like type 2 receptor beta	-1.41	0.033
	17849660	---	---	---	-1.65	0.003
	17698389	---	---	---	-1.82	0.013
