# Supplementary material for: Gene Expression Profiling of Peri-Implant Healing of PLGA-Li+ Implants Suggests an Activated Wnt Signaling Pathway In Vivo
Source: PLoS One. 2014 Jul 21;9(7):e102597. doi: 10.1371/journal.pone.0102597 (PMC4105622; doi:10.1371/journal.pone.0102597)
Supplement: Table S2 — List of all differentially regulated genes between Li+ day 28 vs. Ctrl (p<0.05, no specific fold change (FC) limit). Genes with a positive FC indicate genes upregulated in Li+ and negative FC values indicates downregulated genes. (XLSX) [file pone.0102597.s002.xlsx]

## Sheet: Blad1
	Table S2. List of all differentially regulated genes between Li+ day 28 vs. Ctrl (p< 0.05, no specific fold change (FC) limit).
	Genes with a positive FC indicate genes upregulated in Li+ and negative FC values indicates downregulated genes.
	Probe Set ID	Gene Accession	Gene Symbol	Gene Description	FC Li+ day 28 vs. Ctrl	P-value
	17684919	NM_019336	Rgs1	regulator of G-protein signaling 1	1.64	0.018
	17850016	NM_001000432	Olr1151	olfactory receptor 1151	1.5	0.047
	17841858	NM_053963	Mmp12	matrix metallopeptidase 12	1.46	0.006
	17784221	ENSRNOT00000050825	LOC500164	Ig kappa chain V-II region RPMI 6410-like	1.45	0.022
	17666009	---	---	---	1.44	0.017
	17656967	ENSRNOT00000057896	Slc47a1	solute carrier family 47, member 1	1.44	0.009
	17772066	---	---	---	1.43	0.015
	17846426	---	---	---	1.38	0.002
	17629021	---	---	---	1.38	0.034
	17633297	NM_001002280	Mrgprx2	MAS-related GPR, member X2	1.38	0.036
	17791706	---	---	---	1.37	0.04
	17876865	XM_001064894	LOC685699	hypothetical protein LOC685699	1.36	0.002
	17825417	---	---	---	1.36	0.001
	17869499	---	---	---	1.36	0.008
	17694443	---	---	---	1.35	0.029
	17878704	NM_001198725 // NM_001198725 // NM_001198725	LOC100362005 // LOC100362005 // LOC100362005	C10 protein // C10 protein // C10 protein	1.35	0.04
	17664925	---	---	---	1.34	0.041
	17818703	NR_031896	Mir154	microRNA mir-154	1.34	0.002
	17878683	---	---	---	1.34	0.015
	17792194	NM_001134718	Ptcd3	Pentatricopeptide repeat domain 3	1.33	0.047
	17782314	NM_173136	Akr1b8	aldo-keto reductase family 1, member B8	1.33	0.042
	17863238	---	---	---	1.32	0.022
	17639511	ENSRNOT00000027727	Cst6	cystatin E/M	1.32	0.003
	17774250	NM_001000337	Olr614	olfactory receptor 614	1.32	0.005
	17747770	---	---	---	1.29	0.01
	17853199	---	---	---	1.29	0.011
	17629075	---	---	---	1.29	0.033
	17774142	NM_001000931	Olr499	olfactory receptor 499	1.29	0.007
	17761781	NM_001000969	Olr410	olfactory receptor 410	1.28	0.029
	17626893	XM_001074128	Ces2i	carboxylesterase 2I	1.28	0.044
	17746036	---	---	---	1.28	0.048
	17832026	---	---	---	1.28	0.037
	17824795	XM_002726795	LOC100362092	mCG114411-like	1.28	0.007
	17758158	NM_001107623	Tmem26	transmembrane protein 26	1.28	0.028
	17741512	---	---	---	1.27	0.001
	17872910	---	---	---	1.27	0.026
	17709864	---	---	---	1.27	0.009
	17619070	NM_001000134	Olr74	olfactory receptor 74	1.27	0.047
	17713972	NM_001002813	Ctsql2	cathepsin Q-like 2	1.27	0.027
	17822611	---	---	---	1.26	0.021
	17851649	---	---	---	1.26	0.012
	17799762	---	---	---	1.26	0.025
	17705156	---	---	---	1.26	0.025
	17851313	NM_001000796	Olr1303	olfactory receptor 1303	1.26	0.011
	17879639	NR_032262	Mir881	microRNA mir-881	1.26	0.042
	17825920	NM_001001363	Olr1052	olfactory receptor 1052	1.25	0.017
	17760207	NM_022945	Vegp1	von Ebners gland protein 1	1.25	0.024
	17807730	---	---	---	1.24	0.019
	17863691	NM_001108792 // NM_001108792 // NM_001108792	Bend6 // Bend6 // Bend6	BEN domain containing 6 // BEN domain containing 6 // BEN domain containing 6	1.24	0.044
	17629690	XM_218261	RGD1566307	similar to PIRB1	1.24	0.047
	17638072	NR_032736	Mir202	microRNA mir-202	1.24	0.003
	17806985	---	---	---	1.24	0.024
	17823486	---	---	---	1.24	0.026
	17804128	---	---	---	1.24	0.038
	17774023	ENSRNOT00000009817	Serping1	serpin peptidase inhibitor, clade G, member 1	1.24	0.042
	17635975	NM_001000211	Olr239	olfactory receptor 239	1.23	0.018
	17767900	---	---	---	1.23	0.05
	17759016	---	---	---	1.23	0.012
	17880874	---	---	---	1.23	0.002
	17693876	---	---	---	1.23	0.027
	17751674	---	---	---	1.22	0.029
	17789648	---	---	---	1.22	0.003
	17688522	ENSRNOT00000003207	RGD1562220	similar to GPI-gamma 4; GPIgamma4	1.22	0.034
	17877587	---	---	---	1.22	0.006
	17631877	GU269242	Abpz	androgen binding protein zeta	1.22	0.002
	17791987	---	---	---	1.22	0.01
	17871454	---	---	---	1.22	0
	17815152	---	---	---	1.22	0.048
	17820409	---	---	---	1.22	0.02
	17775140	NM_001109203	Prrg4	proline rich Gla (G-carboxyglutamic acid) 4 (transmembrane)	1.21	0.046
	17818441	---	---	---	1.21	0.006
	17633289	ENSRNOT00000049022	Mrgprb13	MAS-related GPR, member B13	1.21	0.019
	17842110	---	---	---	1.21	0.046
	17872067	ENSRNOT00000049501	LOC686042	hypothetical protein LOC686042	1.21	0.015
	17828898	---	---	---	1.21	0.001
	17783152	---	---	---	1.2	0.013
	17615482	---	---	---	1.2	0.039
	17868106	---	---	---	1.2	0.01
	17826696	NM_001000420	Olr1085	olfactory receptor 1085	1.2	0.001
	17727264	NM_001136183	LOC100192205	heat shock factor binding protein 1-like	1.2	0.01
	17874235	---	---	---	1.2	0.012
	17875463	---	---	---	1.2	0.048
	17805769	---	---	---	1.2	0.028
	17739545	NM_001025685	Cd5l	Cd5 molecule-like	1.2	0.024
	17635403	NM_001106283 // NM_001106283 // NM_001106283	Folr2 // Folr2 // Folr2	folate receptor 2 (fetal) // folate receptor 2 (fetal) // folate receptor 2 (fetal)	1.2	0.012
	17791614	---	---	---	1.19	0.05
	17687175	NM_001034090	Ephx1	epoxide hydrolase 1, microsomal	1.19	0.05
	17795044	NM_053018	Cd9	CD9 molecule	1.19	0.007
	17874161	NM_001173349	Rnf128	ring finger protein 128	1.19	0.02
	17731593	---	---	---	1.19	0.009
	17796574	---	---	---	1.19	0.049
	17793811	NM_134468 // NM_134468 // NM_134468	Camk1 // Camk1 // Camk1	calcium/calmodulin-dependent protein kinase I // calcium/calmodulin-dependent protein kinase I // calcium/calmodulin-dependent protein kinase I	1.19	0.036
	17816210	---	---	---	1.19	0.037
	17683677	---	---	---	1.19	0.007
	17784097	XM_002726385	LOC689756	hypothetical protein LOC689756	1.19	0.038
	17846397	ENSRNOT00000034683	Prss35	protease, serine, 35	1.19	0.045
	17780825	---	---	---	1.19	0.027
	17665447	---	---	---	1.19	0.026
	17788708	---	---	---	1.19	0.024
	17748008	NM_001134409	Serpini2	serpin peptidase inhibitor, clade I, member 2	1.19	0.002
	17860542	---	---	---	1.18	0.016
	17858083	---	---	---	1.18	0.037
	17666035	---	---	---	1.18	0.002
	17640855	NM_001000756	Olr358	olfactory receptor 358	1.18	0.025
	17702344	---	---	---	1.18	0.025
	17835450	---	---	---	1.18	0.033
	17855260	NM_001108182	Nek11	NIMA (never in mitosis gene a)- related kinase 11	1.18	0.027
	17735456	XM_577983	Serf1	small EDRK-rich factor 1	1.18	0.02
	17774132	NM_001000933	Olr490	olfactory receptor 490	1.18	0.05
	17788013	ENSRNOT00000013409	Slco1b3	solute carrier organic anion transporter family, member 1b3	1.17	0.027
	17693796	ENSRNOT00000063915	LOC100361864	UDP-glucuronosyltransferase 2B3-like	1.17	0.032
	17619452	---	---	---	1.17	0.003
	17698707	NR_037320	Mir3546	microRNA mir-3546	1.17	0.045
	17860239	---	---	---	1.17	0.002
	17817036	NM_001047959	LOC500684	hypothetical protein LOC500684	1.17	0.009
	17675117	---	---	---	1.17	0.006
	17715485	---	---	---	1.17	0.008
	17855313	---	---	---	1.17	0.01
	17819373	---	---	---	1.17	0.039
	17824977	---	---	---	1.17	0.019
	17673258	---	---	---	1.17	0.019
	17808613	---	---	---	1.17	0.024
	17649954	---	---	---	1.17	0.009
	17843083	---	---	---	1.17	0.029
	17824734	XM_003754248	LOC100360782	mCG114411-like	1.17	0.002
	17652531	XM_002727843	RGD1565161	similar to dendritic cell-derived immunoglobulin(Ig)-like receptor 1, DIgR1 - mouse	1.17	0.003
	17725568	---	---	---	1.16	0.045
	17618618	NM_001000121	Olr35	olfactory receptor 35	1.16	0.001
	17679503	---	---	---	1.16	0.006
	17811793	---	---	---	1.16	0.014
	17734535	---	---	---	1.16	0.04
	17772976	ENSRNOT00000009988	RGD1560831	similar to 40S ribosomal protein S3	1.16	0.012
	17867585	---	---	---	1.16	0.032
	17629145	---	---	---	1.16	0.042
	17880459	---	---	---	1.16	0.031
	17652357	NM_053314	Kcnj16	potassium inwardly-rectifying channel, subfamily J, member 16	1.16	0.011
	17823942	NM_022226	Lgmn	legumain	1.16	0.022
	17741320	---	---	---	1.16	0.024
	17697429	NM_001011698 // NM_001011698 // NM_001011698	Spetex-2C // Spetex-2C // Spetex-2C	Spetex-2C protein // Spetex-2C protein // Spetex-2C protein	1.16	0.012
	17863226	NM_001037530	Defb18	defensin beta 18	1.16	0.004
	17703625	NM_001009635	Spryd7	SPRY domain containing 7	1.16	0.016
	17736422	XM_001057451	Ugt3a2	UDP glycosyltransferase 3 family, polypeptide A2	1.16	0.001
	17697861	NM_001134541	Gpr137c	G protein-coupled receptor 137C	1.15	0.034
	17752321	NM_001001424	Olr1742	olfactory receptor 1742	1.15	0.036
	17629701	NM_001076793	Lilra5	leukocyte immunoglobulin-like receptor, subfamily A (with TM domain), member 5	1.15	0.042
	17873752	---	---	---	1.15	0.007
	17667219	---	---	---	1.15	0.026
	17713951	AF456459 // AF456459	Ctsr // Ctsr	cathepsin R // cathepsin R	1.15	0.003
	17856330	---	---	---	1.14	0.004
	17751376	ENSRNOT00000012587	Ccdc109b	coiled-coil domain containing 109B	1.14	0.038
	17802849	---	---	---	1.14	0.011
	17664918	---	---	---	1.14	0
	17762662	NM_031119	Ssb	Sjogren syndrome antigen B	1.14	0.042
	17868817	---	---	---	1.14	0.029
	17763728	NM_001000644	Olr640	olfactory receptor 640	1.14	0.024
	17693087	---	---	---	1.14	0.049
	17660932	XM_001081416	RGD1560383	similar to RIKEN cDNA 6330509G02	1.14	0.035
	17694311	NM_001191935	Grxcr1	glutaredoxin, cysteine rich 1	1.14	0.01
	17848264	NM_001106863	Prss42	protease, serine, 42	1.14	0.049
	17842976	---	---	---	1.14	0.049
	17880024	NM_001170573	Fam50a	family with sequence similarity 50, member A	1.14	0.011
	17785646	---	---	---	1.14	0.043
	17621982	---	---	---	1.14	0.035
	17683125	---	---	---	1.14	0.037
	17771738	NM_001000825	Olr418	olfactory receptor 418	1.14	0.014
	17818683	NR_037398 // NR_037398 // NR_037398	Mir3595 // Mir3595 // Mir3595	microRNA mir-3595 // microRNA mir-3595 // microRNA mir-3595	1.14	0.003
	17763417	XM_001068767	Fam171b	family with sequence similarity 171, member B	1.14	0.006
	17624156	XM_342027	Ms4a4a	membrane-spanning 4-domains, subfamily A, member 4A	1.14	0.002
	17829339	---	---	---	1.13	0.007
	17868552	NM_139095	Tmem37	transmembrane protein 37	1.13	0.024
	17775319	NM_001000604	Olr784	olfactory receptor 784	1.13	0.006
	17863710	---	---	---	1.13	0.033
	17630947	NM_001012167	Pld3	phospholipase D family, member 3	1.13	0.022
	17751413	ENSRNOT00000037393	Ostc	oligosaccharyltransferase complex subunit	1.13	0
	17747905	---	---	---	1.13	0.024
	17773924	ENSRNOT00000006462	Calcrl	calcitonin receptor-like	1.13	0.013
	17860022	NM_013066	Map2	microtubule-associated protein 2	1.13	0.039
	17755752	---	---	---	1.13	0.048
	17851369	NM_001000479	Olr1335	olfactory receptor 1335	1.13	0.03
	17773233	NM_001107811	Gpr155	G protein-coupled receptor 155	1.13	0.024
	17861066	NM_001012134	B3gnt7	UDP-GlcNAc:betaGal beta-1,3-N-acetylglucosaminyltransferase 7	1.13	0.009
	17762577	ENSRNOT00000067161	Nostrin	nitric oxide synthase trafficker	1.13	0.008
	17762498	---	---	---	1.13	0.002
	17787589	NM_001044294	Gabarapl1	GABA(A) receptor-associated protein like 1	1.13	0.013
	17766037	ENSRNOT00000023419	Mertk	c-mer proto-oncogene tyrosine kinase	1.13	0.025
	17738100	NM_001106428	Hspa4l	heat shock protein 4-like	1.13	0.023
	17655872	---	---	---	1.13	0.039
	17822145	---	---	---	1.13	0.013
	17767085	ENSRNOT00000006608	Cst12	cystatin 12	1.13	0.035
	17612560	ENSRNOT00000034746 // ENSRNOT00000034746 // ENSRNOT00000034746	LOC100364115 // LOC100364115 // LOC100364115	zinc finger protein 53-like // zinc finger protein 53-like // zinc finger protein 53-like	1.13	0.006
	17709248	NM_012510	Atp4b	ATPase, H+/K+ exchanging, beta polypeptide	1.13	0.017
	17684914	XM_001068656	Rgs13	regulator of G-protein signaling 13	1.12	0.031
	17796986	---	---	---	1.12	0.036
	17743858	---	---	---	1.12	0.034
	17795705	NM_001191105	Magohb	mago-nashi homolog B (Drosophila)	1.12	0.042
	17876302	---	---	---	1.12	0.012
	17721629	ENSRNOT00000022744	Hrh4	histamine receptor H4	1.12	0.019
	17717220	ENSRNOT00000044313	Slc39a12	solute carrier family 39 (zinc transporter), member 12	1.12	0.013
	17721226	NM_001106126	Enkur	enkurin, TRPC channel interacting protein	1.12	0.009
	17746831	NM_001107667	Ccdc39	coiled-coil domain containing 39	1.12	0.038
	17685708	---	---	---	1.12	0.03
	17716741	NM_001100576	Akr1c19	aldo-keto reductase family 1, member C19	1.12	0.026
	17871015	NM_001013228	Dynlt3	dynein light chain Tctex-type 3	1.12	0.04
	17870460	ENSRNOT00000003449	C1galt1c1	C1GALT1-specific chaperone 1	1.12	0.022
	17784573	---	---	---	1.12	0.006
	17834517	NM_012886	Timp3	TIMP metallopeptidase inhibitor 3	1.12	0.03
	17743103	NM_001004090	Tspan5	tetraspanin 5	1.12	0.018
	17748071	---	---	---	1.12	0.017
	17876532	---	---	---	1.12	0.038
	17712341	NM_001108876	Lsm1	LSM1 homolog, U6 small nuclear RNA associated (S, cerevisiae)	1.12	0.01
	17660657	---	---	---	1.12	0.015
	17780860	NM_001025044	LOC499980	hypothetical protein LOC499980	1.12	0.012
	17740865	NM_017320	Ctss	cathepsin S	1.12	0.042
	17719499	ENSRNOT00000030198	Hist1h2bb	histone cluster 1, H2bb	1.12	0.027
	17748101	XM_227287	Fnip2	folliculin interacting protein 2	1.12	0.022
	17801432	ENSRNOT00000025990	Tmem53	transmembrane protein 53	1.12	0.019
	17820391	---	---	---	1.12	0.046
	17780256	NM_001106551	RGD1306208	hypothetical LOC296483	1.12	0.031
	17686082	---	---	---	1.11	0.046
	17736478	NM_001106419	Rad1	RAD1 homolog (S, pombe)	1.11	0.032
	17721215	NM_001106127	Prtfdc1	phosphoribosyl transferase domain containing 1	1.11	0.024
	17615710	---	---	---	1.11	0.019
	17763463	NM_001024755	Ube2l6	ubiquitin-conjugating enzyme E2L 6	1.11	0.032
	17784609	NM_172077	Reg3a	regenerating islet-derived 3 alpha	1.11	0.015
	17747124	NM_001106429	Pabpc4l	poly(A) binding protein, cytoplasmic 4-like	1.11	0.016
	17786689	NM_133623	Slc6a13	solute carrier family 6 (neurotransmitter transporter, GABA), member 13	1.11	0.017
	17823303	NM_053595	Pgf	placental growth factor	1.11	0.035
	17737412	---	---	---	1.11	0.022
	17658722	NM_001014227 // NM_001014227 // NM_001014227	Glod4 // Glod4 // Glod4	glyoxalase domain containing 4 // glyoxalase domain containing 4 // glyoxalase domain containing 4	1.11	0.036
	17747713	NM_001127562	RGD1565059	similar to hypothetical protein E130311K13	1.11	0.029
	17616100	XM_574442	Izumo2	IZUMO family member 2	1.11	0.009
	17782404	NM_001009709	Tmem140	transmembrane protein 140	1.11	0.047
	17667972	NM_001013044	Cryzl1	crystallin, zeta (quinone reductase)-like 1	1.11	0.048
	17668368	NM_153309	Mina	myc induced nuclear antigen	1.11	0.02
	17625428	---	---	---	1.11	0.004
	17744392	NM_001191701	S100z	S100 calcium binding protein Z	1.11	0.032
	17642625	NM_001013154	Pcgf6	polycomb group ring finger 6	1.11	0.006
	17795123	ENSRNOT00000006878	Prmt8	protein arginine methyltransferase 8	1.11	0.002
	17852310	NM_001037654	Dixdc1	DIX domain containing 1	1.11	0.011
	17795527	NM_001009497	Ly49si1	immunoreceptor Ly49si1	1.11	0.021
	17668926	ENSRNOT00000059680	Wdr52	WD repeat domain 52	1.11	0.047
	17764255	---	---	---	1.11	0.007
	17796225	ENSRNOT00000018057	Kcnj8	potassium inwardly-rectifying channel, subfamily J, member 8	1.11	0.042
	17822715	NM_001025658	Tex21	testis expressed 21	1.11	0.04
	17735412	NM_207595	Ankra2	ankyrin repeat, family A (RFXANK-like), 2	1.11	0.019
	17856745	NM_001024266	Lztfl1	leucine zipper transcription factor-like 1	1.11	0.001
	17701096	NM_001009971 // NM_001009971 // NM_001009971	Spetex-2G // Spetex-2G // Spetex-2G	Spetex-2G protein // Spetex-2G protein // Spetex-2G protein	1.11	0.018
	17724130	NM_001007627	Stard6	StAR-related lipid transfer (START) domain containing 6	1.11	0.022
	17834069	ENSRNOT00000011117 // ENSRNOT00000011117	Giot1 // Giot1	gonadotropin inducible ovarian transcription factor 1 // gonadotropin inducible ovarian transcription factor 1	1.1	0.048
	17787996	NM_053441	Slco1c1	solute carrier organic anion transporter family, member 1c1	1.1	0.037
	17806657	NM_001108661	Ccl19	chemokine (C-C motif) ligand 19	1.1	0.015
	17694890	NM_001107217	Med28	mediator complex subunit 28	1.1	0.018
	17686330	NM_001109466	Fmo9p	flavin containing monooxygenase 9 pseudogene	1.1	0.043
	17834541	NM_001191877	Pwp1	PWP1 homolog (S, cerevisiae)	1.1	0.045
	17868123	---	---	---	1.1	0.032
	17735015	NM_001191842	Cetn3	centrin, EF-hand protein, 3	1.1	0.012
	17610416	---	---	---	1.1	0.023
	17737085	---	---	---	1.1	0.018
	17862551	ENSRNOT00000067623	RGD1308299	similar to chromosome 6 open reading frame 130	1.1	0.044
	17750926	NM_001012082	Slc35a3	solute carrier family 35 (UDP-N-acetylglucosamine (UDP-GlcNAc) transporter), member A3	1.1	0.002
	17775062	NM_012925 // NM_012925 // NM_012925	Cd59 // Cd59 // Cd59	CD59 molecule, complement regulatory protein // CD59 molecule, complement regulatory protein // CD59 molecule, complement regulatory protein	1.1	0.012
	17662031	NM_001108838	C1ql1	complement component 1, q subcomponent-like 1	1.1	0.006
	17815884	---	---	---	1.1	0.038
	17692009	NM_001191684	Fancl	Fanconi anemia, complementation group L	1.1	0.03
	17869081	---	---	---	1.1	0.048
	17837411	NM_001013947	Slc22a22	solute carrier family 22 (organic cation transporter), member 22	1.1	0.042
	17724521	---	---	---	1.1	0.02
	17765532	NM_001077670	Eif3j	eukaryotic translation initiation factor 3, subunit J	1.1	0.011
	17739358	NM_021757	Plrg1	pleiotropic regulator 1	1.1	0.026
	17664447	NM_001191592	N6amt1	N-6 adenine-specific DNA methyltransferase 1 (putative)	1.1	0.039
	17828825	---	---	---	1.1	0.043
	17719655	---	---	---	1.1	0.018
	17712292	XM_001070930	RGD1564690	similar to ribosomal protein L36	1.1	0.041
	17715346	NM_199085	Serpinb6	serpin peptidase inhibitor, clade B (ovalbumin), member 6	1.1	0.004
	17716662	---	---	---	1.1	0.02
	17712738	ENSRNOT00000047761	Spag11c	sperm associated antigen 11C	1.1	0.048
	17791922	---	---	---	1.1	0.03
	17790102	---	---	---	1.1	0.038
	17675196	NM_001195245	LOC688786	similar to CG14483-PA	1.1	0.043
	17659674	NM_138839	Vmp1	vacuole membrane protein 1	1.1	0.045
	17785588	---	---	---	1.1	0.039
	17799554	---	---	---	1.1	0.023
	17647491	NM_001108278	Sat2	spermidine/spermine N1-acetyltransferase family member 2	1.1	0.017
	17701151	NM_001011701 // NM_001011701 // NM_001011701	Spetex-2D // Spetex-2D // Spetex-2D	Spetex-2D protein // Spetex-2D protein // Spetex-2D protein	1.1	0.031
	17864714	NM_001170473	Tyw5	tRNA-yW synthesizing protein 5	1.1	0.045
	17669291	NM_001127536	Ildr1	immunoglobulin-like domain containing receptor 1	1.1	0.007
	17827956	NM_001135814	Mgat4c	mannosyl (alpha-1,3-)-glycoprotein beta-1,4-N-acetylglucosaminyltransferase, isozyme C (putative)	1.1	0.02
	17806027	XM_232798	Osgin2	oxidative stress induced growth inhibitor family member 2	1.1	0.028
	17715167	ENSRNOT00000022065	Eef1e1	eukaryotic translation elongation factor 1 epsilon 1	1.1	0.033
	17725002	NM_001033688	Dsc2	desmocollin 2	1.1	0.049
	17822701	ENSRNOT00000042682	Esr2	estrogen receptor 2 (ER beta)	1.1	0.012
	17865666	NM_001127529	Glb1l	galactosidase, beta 1-like	1.1	0.005
	17822243	---	---	---	1.1	0.02
	17638131	NM_053712	Msx3	homeo box, msh-like 3	1.09	0.032
	17805588	NM_001107903	Tmem68	transmembrane protein 68	1.09	0.011
	17748708	ENSRNOT00000026917	Lmna	lamin A	1.09	0.007
	17876823	NM_001115027	Tsr2	TSR2, 20S rRNA accumulation, homolog (S, cerevisiae)	1.09	0.038
	17654396	ENSRNOT00000012203	Dnase1l2	deoxyribonuclease I-like 2	1.09	0.039
	17880569	XM_001076350	RGD1565088	similar to UPF0197 protein C11orf10 homolog	1.09	0.024
	17786286	NM_001014057	Tsen2	tRNA splicing endonuclease 2 homolog (S, cerevisiae)	1.09	0.015
	17711515	ENSRNOT00000014015	Fbxo8	F-box protein 8	1.09	0.003
	17781157	ENSRNOT00000043822	Abcb4	ATP-binding cassette, subfamily B (MDR/TAP), member 4	1.09	0.046
	17615677	NM_001108479	Vstm2b	V-set and transmembrane domain containing 2B	1.09	0.005
	17611200	FQ215151	Hint3	histidine triad nucleotide binding protein 3	1.09	0.002
	17823218	NM_173118	Npc2	Niemann-Pick disease, type C2	1.09	0.046
	17633345	XM_001080929	Svip	small VCP/p97-interacting protein	1.09	0.014
	17819519	XM_003750253	RGD1562420	similar to hypothetical protein	1.09	0.016
	17627721	NM_021869	Stx7	syntaxin 7	1.09	0.036
	17841962	NM_053559	Trpc6	transient receptor potential cation channel, subfamily C, member 6	1.09	0.045
	17741769	NM_001025018	Dram2	DNA-damage regulated autophagy modulator 2	1.09	0.038
	17835650	---	---	---	1.09	0.04
	17734787	NM_053526 // NM_053526 // NM_053526	Cpn1 // Cpn1 // Cpn1	carboxypeptidase N, polypeptide 1 // carboxypeptidase N, polypeptide 1 // carboxypeptidase N, polypeptide 1	1.09	0.007
	17726879	NM_001107381	Spire1	spire homolog 1 (Drosophila)	1.09	0.001
	17827743	---	---	---	1.09	0.028
	17677953	NM_001105932	Vps29	vacuolar protein sorting 29 homolog (S, cerevisiae)	1.09	0.007
	17865806	NM_001004252	Farsb	phenylalanyl-tRNA synthetase, beta subunit	1.09	0.04
	17735521	NM_181629	Sgtb	small glutamine-rich tetratricopeptide repeat (TPR)-containing, beta	1.09	0.049
	17683894	ENSRNOT00000005127	Dars	aspartyl-tRNA synthetase	1.09	0.042
	17625170	NM_001191083	Rpp30	ribonuclease P/MRP subunit	1.09	0.044
	17671228	---	---	---	1.09	0.046
	17765654	NM_001025714	Pldn	pallidin homolog (mouse)	1.09	0.027
	17624329	NM_001001043	Olr344	olfactory receptor 344	1.09	0.035
	17718087	ENSRNOT00000037088	Camlg	calcium modulating ligand	1.09	0.006
	17625755	NM_001024975	Morn4	MORN repeat containing 4	1.09	0.015
	17693727	ENSRNOT00000037003	Odam	odontogenic, ameloblast asssociated	1.09	0.043
	17683390	ENSRNOT00000041190	RGD1561440	similar to nemo like kinase	1.09	0.02
	17617986	NM_001107534	Eftud1	elongation factor Tu GTP binding domain containing 1	1.09	0.01
	17628440	ENSRNOT00000019531	Tcp1	t-complex 1	1.09	0.028
	17846980	NM_001173983	Anapc13	anaphase promoting complex subunit 13	1.09	0.004
	17709295	ENSRNOT00000026546 // ENSRNOT00000026546	Grtp1 // Adprhl1	growth hormone regulated TBC protein 1 // ADP-ribosylhydrolase like 1	1.09	0.026
	17713662	NM_001039003	Mtrr	5-methyltetrahydrofolate-homocysteine methyltransferase reductase	1.09	0.001
	17691607	---	---	---	1.09	0.012
	17852250	ENSRNOT00000012434	Pts	6-pyruvoyl-tetrahydropterin synthase	1.09	0.032
	17741945	NM_001107716	Taf13	TAF13 RNA polymerase II, TATA box binding protein (TBP)-associated factor	1.09	0.046
	17687448	ENSRNOT00000032865	Lyplal1	lysophospholipase-like 1	1.09	0.03
	17875511	ENSRNOT00000033012	Pgrmc1	progesterone receptor membrane component 1	1.09	0.003
	17690757	NM_001024771	Tnip2	TNFAIP3 interacting protein 2	1.09	0.006
	17837585	NM_001047963	LOC500877	Ab1-152	1.09	0.02
	17858342	ENSRNOT00000019966	Hs6st1	heparan sulfate 6-O-sulfotransferase 1	1.09	0.002
	17657197	NM_001107008	Zfp287	zinc finger protein 287	1.09	0.021
	17790879	ENSRNOT00000015921	RGD1563986	similar to RIKEN cDNA E330009J07 gene	1.09	0.024
	17765754	NM_001109205	Eid1	EP300 interacting inhibitor of differentiation 1	1.09	0.044
	17700303	NM_001013051	Sugt1	SGT1, suppressor of G2 allele of SKP1 (S, cerevisiae)	1.09	0.034
	17849662	NM_001106801	Med17	mediator complex subunit 17	1.09	0.03
	17807229	NM_012496	Aldob	aldolase B, fructose-bisphosphate	1.09	0.002
	17840296	NM_001034940	Zcrb1	zinc finger CCHC-type and RNA binding motif 1	1.08	0.002
	17666316	NM_138823	Ppp1r2	protein phosphatase 1, regulatory (inhibitor) subunit 2	1.08	0.007
	17856679	ENSRNOT00000005502	RGD1311745	similar to RIKEN cDNA 1110059G10	1.08	0.01
	17623265	NM_031759 // NM_031759 // NM_031759	Naaladl1 // Naaladl1 // Naaladl1	N-acetylated alpha-linked acidic dipeptidase-like 1 // N-acetylated alpha-linked acidic dipeptidase-like 1 // N-acetylated alpha-linked acidic dipeptidase-like 1	1.08	0.011
	17721995	---	---	---	1.08	0.006
	17635662	NM_001106287	RGD1310717	similar to RIKEN cDNA E030002O03	1.08	0.045
	17854612	NM_001004249	Tmed3	transmembrane emp24 protein transport domain containing 3	1.08	0.019
	17618548	NM_001191630	Prkrir	protein-kinase, interferon-inducible double stranded RNA dependent inhibitor, repressor of (P58 repressor)	1.08	0.013
	17771923	NM_133589	Ppp6c	protein phosphatase 6, catalytic subunit	1.08	0.014
	17880195	---	---	---	1.08	0.03
	17825911	---	---	---	1.08	0.02
	17837526	XR_086299	LOC690068	similar to TatD DNase domain containing 1	1.08	0.029
	17876613	NM_012963 // NM_012963 // NM_012963	Hmgb1 // Hmgb1 // Hmgb1	high mobility group box 1 // high mobility group box 1 // high mobility group box 1	1.08	0.026
	17641358	NM_012963 // NM_012963 // NM_012963	Hmgb1 // Hmgb1 // Hmgb1	high mobility group box 1 // high mobility group box 1 // high mobility group box 1	1.08	0.026
	17771748	---	---	---	1.08	0.019
	17768324	NM_001004079	Bpi	bactericidal/permeability-increasing protein	1.08	0.02
	17757342	---	---	---	1.08	0.047
	17844018	NM_001191793	Pih1d2	PIH1 domain containing 2	1.08	0.025
	17743093	NM_053974	Eif4e	eukaryotic translation initiation factor 4E	1.08	0.021
	17775721	NM_001014046	Fam82a2	family with sequence similarity 82, member A2	1.08	0.047
	17835864	---	---	---	1.08	0.045
	17626327	NM_001047856	Sfr1	SWI5-dependent recombination repair 1	1.08	0.049
	17876479	ENSRNOT00000045110	Ott	ovary testis transcribed	1.08	0.022
	17646249	---	---	---	1.08	0.03
	17853947	NM_001198796	LOC691849	hypothetical protein LOC691849	1.08	0.038
	17797235	NM_001007746	MGC94199	similar to RIKEN cDNA 2610301B20; EST AI428449	1.08	0
	17826838	ENSRNOT00000043826 // ENSRNOT00000043826	LOC100365390 // LOC100360287	rCG29177-like // rCG29177-like	1.08	0.017
	17862467	BC100254	LOC302192	similar to RIKEN cDNA 1700001E04	1.08	0.039
	17752832	NM_001001970	Ly6g6d	lymphocyte antigen 6 complex, locus G6D	1.08	0.01
	17824388	NM_001106758	Cinp	cyclin-dependent kinase 2-interacting protein	1.08	0.035
	17693030	NM_001105996	Mrps18c	mitochondrial ribosomal protein S18C	1.08	0.02
	17617562	---	---	---	1.08	0.03
	17717664	NM_001082574	Fastkd3	FAST kinase domains 3	1.08	0.008
	17785252	ENSRNOT00000012365	Bmp10	bone morphogenetic protein 10	1.08	0.016
	17729089	NM_001106174	Mmaa	methylmalonic aciduria (cobalamin deficiency) cblA type	1.08	0.045
	17690771	NM_001107227	Zfyve28	zinc finger, FYVE domain containing 28	1.08	0.019
	17640042	NM_001134429	Fkbp2	FK506 binding protein 2	1.08	0.008
	17796995	---	---	---	1.08	0.037
	17734956	ENSRNOT00000018479	RGD1560883	similar to KIAA0825 protein	1.08	0.017
	17780701	NM_001014186	Orc5	origin recognition complex, subunit 5	1.08	0.032
	17652606	ENSRNOT00000066799	Kctd2	potassium channel tetramerisation domain containing 2	1.08	0.028
	17744839	NM_001024778	Rad17	RAD17 homolog (S, pombe)	1.08	0.042
	17862369	---	---	---	1.08	0.012
	17801905	NM_001025698	Sf3a3	splicing factor 3a, subunit 3	1.08	0.033
	17719562	---	---	---	1.08	0.009
	17806617	---	---	---	1.08	0.032
	17861249	NM_017130	Neu2	sialidase 2 (cytosolic sialidase)	1.08	0.013
	17869008	ENSRNOT00000046075 // ENSRNOT00000046075 // ENSRNOT00000046075 // ENSRNOT00000046075 // ENSRNOT00000046075 // ENSRNOT00000046075 // ENSRNOT00000046075 // ENSRNOT00000046075 // ENSRNOT00000046075 // ENSRNOT00000046075 // ENSRNOT00000046075 // ENSRNOT00000046075 // ENSRNOT00000046075 // ENSRNOT00000046075 // ENSRNOT00000046075 // ENSRNOT00000046075 // ENSRNOT00000046075 // ENSRNOT00000046075 // ENS…	LOC100364307 // LOC100361198 // LOC100360856 // LOC100359799 // LOC691672 // LOC691633 // LOC691594 // LOC691575 // LOC691502 // LOC691491 // LOC691451 // LOC690748 // LOC690700 // LOC690672 // LOC690665 // LOC690490 // LOC690398 // LOC690298 // LOC689498 // LOC688956 // LOC688568 // LOC688370 // LOC686921 // LOC685863 // LOC685796 // LOC685668 // LOC685563 // LOC681180 // LOC501399 // LOC501256 …	rCG43589-like // rCG43589-like // hypothetical protein LOC100360856 // rCG43589-like // similar to Discs large homolog 5 (Placenta and prostate DLG) (Discs large protein P-dlg) // similar to hypothetical protein LOC363306 // similar to hypothetical protein LOC501396 // similar to similar to RIKEN cDNA 1700001E04 // similar to similar to RIKEN cDNA 1700001E04 // similar to Discs large homolog 5 (P…	1.08	0.035
	17802578	NM_001007651	Pef1	penta-EF hand domain containing 1	1.08	0.049
	17611290	NM_001107452	Pdcd6	programmed cell death 6	1.08	0.035
	17852191	XM_002727056	LOC100360390	claudin 25-like	1.08	0.005
	17821476	NM_001006980	Bcap29	B-cell receptor-associated protein 29	1.08	0.016
	17749583	NM_001025119	Plekho1	pleckstrin homology domain containing, family O member 1	1.08	0.048
	17650145	---	---	---	1.08	0.036
	17844360	ENSRNOT00000021817	Rcn2	reticulocalbin 2, EF-hand calcium binding domain	1.08	0.025
	17668069	NM_001108316 // NM_001108316 // NM_001108316	Dscr3 // Dscr3 // Dscr3	Down syndrome critical region gene 3 // Down syndrome critical region gene 3 // Down syndrome critical region gene 3	1.08	0.046
	17737008	---	---	---	1.08	0.041
	17844062	NM_001025418	Ppp2r1b	protein phosphatase 2, regulatory subunit A, beta	1.08	0.018
	17683573	NM_021762	Tsn	translin	1.08	0.039
	17739169	NM_001107682	Nmd3	NMD3 homolog (S, cerevisiae)	1.08	0.002
	17792650	NM_138531	Stambp	Stam binding protein	1.08	0.043
	17620262	XM_001078789	LOC691551	similar to F28B3,5a	1.08	0.023
	17794985	NM_001106622	Tapbpl	TAP binding protein-like	1.08	0.002
	17630454	NM_001037212	Zfp94	zinc finger protein 94	1.07	0.019
	17670162	ENSRNOT00000058422	Ahsg	alpha-2-HS-glycoprotein	1.07	0.031
	17724883	NM_001190372	Ankrd29	ankyrin repeat domain 29	1.07	0.03
	17789810	NM_001109221	LOC500034	similar to CG3570-PA	1.07	0.002
	17765703	NM_019134	Slc12a1	solute carrier family 12 (sodium/potassium/chloride transporters), member 1	1.07	0.028
	17641492	NM_001107584	Ranbp6	RAN binding protein 6	1.07	0.017
	17805620	NM_001008316	Plag1	pleiomorphic adenoma gene 1	1.07	0.045
	17855824	---	---	---	1.07	0.032
	17637879	NM_001163214	LOC100302465	hypothetical LOC100302465	1.07	0.005
	17864434	---	---	---	1.07	0.002
	17793728	---	---	---	1.07	0.007
	17711765	NM_001014142	Ufsp2	UFM1-specific peptidase 2	1.07	0.01
	17881114	XM_001079730	RGD1560936	similar to 60S ribosomal protein L13	1.07	0.049
	17838884	NM_001007652 // NM_001007652 // NM_001007652	Pole3 // Pole3 // Pole3	polymerase (DNA directed), epsilon 3 (p17 subunit) // polymerase (DNA directed), epsilon 3 (p17 subunit) // polymerase (DNA directed), epsilon 3 (p17 subunit)	1.07	0.018
	17859001	NM_001047889	Wdr75	WD repeat domain 75	1.07	0.011
	17861012	NM_001108805	Spata3	spermatogenesis associated 3	1.07	0.022
	17766523	NM_001106514	Mcm8	minichromosome maintenance complex component 8	1.07	0.029
	17835061	NM_001191780	Scyl2	SCY1-like 2 (S, cerevisiae)	1.07	0.048
	17790773	---	---	---	1.07	0.015
	17657993	NM_001001718	Rai12	retinoic acid induced 12	1.07	0.034
	17707111	NM_201988	Pgpep1	pyroglutamyl-peptidase I	1.07	0.01
	17788863	NM_001191610	Tmem60	transmembrane protein 60	1.07	0.043
	17876971	NM_001192003	Fancb	Fanconi anemia, complementation group B	1.07	0.029
	17697536	---	---	---	1.07	0.027
	17618918	NM_001170435	RGD1311634	similar to RIKEN cDNA 3200002M19	1.07	0.009
	17872268	NM_001004253	Syap1	synapse associated protein 1	1.07	0.023
	17783612	NM_001004199	Tax1bp1	Tax1 (human T-cell leukemia virus type I) binding protein 1	1.07	0.005
	17637900	NM_001014026	Clrn3	clarin 3	1.07	0.044
	17822505	---	---	---	1.07	0.043
	17743638	NM_181769 // NM_181769 // NM_181769	Tnni3k // Tnni3k // Tnni3k	TNNI3 interacting kinase // TNNI3 interacting kinase // TNNI3 interacting kinase	1.07	0.038
	17660036	NM_001135039	Utp18	UTP18, small subunit (SSU) processome component, homolog (yeast)	1.07	0.045
	17625084	NM_001191955	Lipn	lipase, family member N	1.07	0.037
	17671662	NM_001109061 // NM_001109061 // NM_001109061	RGD1560888 // RGD1560888 // RGD1560888	similar to Cell division protein kinase 8 (Protein kinase K35) // similar to Cell division protein kinase 8 (Protein kinase K35) // similar to Cell division protein kinase 8 (Protein kinase K35)	1.07	0.017
	17792335	NM_138840	Tgoln1	trans-golgi network protein	1.07	0.014
	17821714	NM_012699	Dnajb9	DnaJ (Hsp40) homolog, subfamily B, member 9	1.07	0.039
	17645729	NM_001107000	Fstl4	follistatin-like 4	1.07	0.014
	17645330	---	---	---	1.07	0.012
	17819362	---	---	---	1.07	0.014
	17787407	NM_001106623	RGD1311164	similar to DNA segment, Chr 6, Wayne State University 163, expressed	1.07	0.029
	17872721	ENSRNOT00000005023	Nr0b1	nuclear receptor subfamily 0, group B, member 1	1.07	0.009
	17816259	NM_001034133	Klhdc2	kelch domain containing 2	1.07	0.045
	17837105	NM_001011990	Eif3e	eukaryotic translation initiation factor 3, subunit E	1.07	0.004
	17644152	---	---	---	1.07	0.005
	17627328	NM_001014157	Ltv1	LTV1 homolog (S, cerevisiae)	1.07	0.047
	17866446	ENSRNOT00000066346	Hes6	hairy and enhancer of split 6 (Drosophila)	1.07	0.007
	17716034	---	---	---	1.07	0.029
	17633746	NM_001173527	Ndnl2	necdin-like 2	1.07	0.044
	17821351	NM_031570	Rps7	ribosomal protein S7	1.07	0.032
	17821903	NM_001108711	Snx6	sorting nexin 6	1.07	0.033
	17852466	NM_001106820	Ddx10	DEAD (Asp-Glu-Ala-Asp) box polypeptide 10	1.07	0.004
	17850089	NM_001015017	Olfm2	olfactomedin 2	1.07	0.04
	17738812	ENSRNOT00000019305	P2ry1	purinergic receptor P2Y, G-protein coupled, 1	1.07	0.039
	17698666	NM_001106032	Psmb11	proteasome (prosome, macropain) subunit, beta type, 11	1.07	0.049
	17696741	ENSRNOT00000005504	Prorsd1	prolyl-tRNA synthetase associated domain containing 1	1.07	0.043
	17641882	NM_001014246	Fra10ac1	fragile site, folic acid type, rare, fra(10)(q23,3) or fra(10)(q24,2) candidate 1	1.07	0.011
	17774526	NM_001013918	RGD1309540	similar to hypothetical protein MGC40841; similar to hypothetical protein MGC4707	1.07	0.012
	17663660	NM_001012143	Jmjd6	jumonji domain containing 6	1.07	0.022
	17771789	NM_001107840	Zbtb26	zinc finger and BTB domain containing 26	1.07	0.01
	17877423	NM_001013960	Acot9	acyl-CoA thioesterase 9	1.07	0.032
	17611686	NM_001126088	Gtf2h5	general transcription factor IIH, polypeptide 5	1.07	0.025
	17776787	NM_001013920	RGD1359452	similar to hypothetical protein FLJ32800	1.07	0.006
	17656347	NM_012963 // NM_012963 // NM_012963	Hmgb1 // Hmgb1 // Hmgb1	high mobility group box 1 // high mobility group box 1 // high mobility group box 1	1.07	0.025
	17685432	NM_001025137	Ier5	immediate early response 5	1.07	0.002
	17791245	ENSRNOT00000012325	Tra2a	transformer 2 alpha homolog (Drosophila)	1.07	0.048
	17782528	---	---	---	1.07	0.035
	17786163	ENSRNOT00000013727	Vhl	von Hippel-Lindau tumor suppressor	1.07	0.023
	17832196	NM_001134583 // NM_001134583 // NM_001134583	RGD1565411 // RGD1565411 // RGD1565411	similar to 2610317D23Rik protein // similar to 2610317D23Rik protein // similar to 2610317D23Rik protein	1.07	0.024
	17793270	NM_001107874	Xpc	xeroderma pigmentosum, complementation group C	1.07	0.016
	17758139	---	---	---	1.07	0.031
	17880843	---	---	---	1.07	0.02
	17870111	---	---	---	1.07	0.018
	17747839	NM_001014790	Rarres1	retinoic acid receptor responder (tazarotene induced) 1	1.07	0.049
	17640727	NM_001006975	Ms4a6b	membrane-spanning 4-domains, subfamily A, member 6B	1.06	0.049
	17711396	NM_182672 // NM_182672 // NM_182672	Cbr4 // Cbr4 // Cbr4	carbonyl reductase 4 // carbonyl reductase 4 // carbonyl reductase 4	1.06	0.048
	17859283	NM_133528	Mob4	MOB family member 4, phocein	1.06	0.013
	17675764	NM_001108851	Zfp498	zinc finger protein 498	1.06	0.035
	17822389	NM_001192016	Map4k5	mitogen-activated protein kinase kinase kinase kinase 5	1.06	0.033
	17742409	---	---	---	1.06	0.011
	17695369	NM_022928	Grk4	G protein-coupled receptor kinase 4	1.06	0.04
	17873019	NM_031624 // NM_031624 // NM_031624	Igbp1 // Igbp1 // Igbp1	immunoglobulin (CD79A) binding protein 1 // immunoglobulin (CD79A) binding protein 1 // immunoglobulin (CD79A) binding protein 1	1.06	0.014
	17675802	NM_001109665 // NM_001109665	Ptcd1 // Ptcd1	pentatricopeptide repeat domain 1 // pentatricopeptide repeat domain 1	1.06	0.025
	17620359	ENSRNOT00000024367	Dctn5	dynactin 5 (p25)	1.06	0.017
	17868311	ENSRNOT00000044160 // ENSRNOT00000044160 // ENSRNOT00000044160 // ENSRNOT00000044160 // ENSRNOT00000044160 // ENSRNOT00000044160 // ENSRNOT00000044160 // ENSRNOT00000044160	LOC691780 // LOC367516 // LOC363363 // RGD1562660 // LOC691780 // LOC367516 // LOC363363 // RGD1562660	hypothetical protein LOC691780 // hypothetical LOC367516 // hypothetical LOC363363 // RGD1562660 // hypothetical protein LOC691780 // hypothetical LOC367516 // hypothetical LOC363363 // RGD1562660	1.06	0.006
	17809245	NM_001106672	Prpf38a	PRP38 pre-mRNA processing factor 38 (yeast) domain containing A	1.06	0.036
	17626033	NM_181432	Hps6	Hermansky-Pudlak syndrome 6	1.06	0.015
	17655647	NM_001013966	Thg1l	tRNA-histidine guanylyltransferase 1-like (S, cerevisiae)	1.06	0.045
	17694344	NM_021671	Tmem33	transmembrane protein 33	1.06	0.016
	17731122	NM_001135715	Trim67	tripartite motif-containing 67	1.06	0.018
	17700943	NM_012895	Adk	adenosine kinase	1.06	0.016
	17785213	NM_001106606	Nfu1	NFU1 iron-sulfur cluster scaffold homolog (S, cerevisiae)	1.06	0
	17756393	NM_001003975	G4	G4 protein	1.06	0.031
	17836200	NM_001106786	Tbk1	TANK-binding kinase 1	1.06	0.005
	17849414	ENSRNOT00000014560	Birc2	baculoviral IAP repeat-containing 2	1.06	0.022
	17676301	NM_145673	Mafk	v-maf musculoaponeurotic fibrosarcoma oncogene homolog K (avian)	1.06	0.02
	17658364	ENSRNOT00000019919	Med31	mediator complex subunit 31	1.06	0.004
	17619827	NM_021663	Nucb2	nucleobindin 2	1.06	0.036
	17844147	NM_001025123	Kdelc2	KDEL (Lys-Asp-Glu-Leu) containing 2	1.06	0.044
	17741971	ENSRNOT00000051701	Clcc1	chloride channel CLIC-like 1	1.06	0.014
	17624374	NM_031036	Gnaq	guanine nucleotide binding protein (G protein), q polypeptide	1.06	0.037
	17810932	NM_001109267	Zcchc17	zinc finger, CCHC domain containing 17	1.06	0.04
	17778377	NM_001106527	Tspyl3	TSPY-like 3	1.06	0.004
	17864008	NM_172032	Txndc9	thioredoxin domain containing 9	1.06	0.05
	17787963	ENSRNOT00000011875	Aebp2	AE binding protein 2	1.06	0.022
	17706909	NM_001106066	Pgls	6-phosphogluconolactonase	1.06	0.041
	17802178	NM_017284	Psmb2	proteasome (prosome, macropain) subunit, beta type 2	1.06	0.007
	17683354	ENSRNOT00000041670	LOC304725	similar to contactin associated protein-like 5 isoform 1	1.06	0.05
	17773117	NM_001114181	Mettl5	methyltransferase like 5	1.06	0.04
	17849298	NM_023024	Dync2h1	dynein cytoplasmic 2 heavy chain 1	1.06	0
	17719155	---	---	---	1.06	0.011
	17734270	NM_001083313	Chmp1a	charged multivesicular body protein 1A	1.06	0.022
	17724325	ENSRNOT00000046847	Smad2	SMAD family member 2	1.06	0.01
	17747355	NM_001004262	Cog6	component of oligomeric golgi complex 6	1.06	0.027
	17717352	NM_198732	Commd3	COMM domain containing 3	1.06	0.012
	17768632	NM_001177685	Ift52	intraflagellar transport 52 homolog (Chlamydomonas)	1.06	0.036
	17802785	NM_022939	Stx12	syntaxin 12	1.06	0.017
	17715174	NM_001107347	Muted	muted homolog (mouse)	1.06	0.019
	17747402	NM_001044263	Rfxap	regulatory factor X-associated protein	1.06	0.042
	17854818	NM_001007710	Acpl2	acid phosphatase-like 2	1.06	0.028
	17853443	NM_031643	Map2k1	mitogen activated protein kinase kinase 1	1.06	0.012
	17742655	NM_031775	Casp6	caspase 6	1.06	0.048
	17710092	NM_001007623	Mettl6	methyltransferase like 6	1.06	0.049
	17721872	NM_001013141	Zfp35	zinc finger protein 35	1.06	0.012
	17779084	NM_201560	RGD1303142	oxidative stress responsive gene	1.06	0.025
	17653081	ENSRNOT00000049177	Slc26a11	solute carrier family 26, member 11	1.06	0.025
	17722678	XM_001065373	Pcdhb19	protocadherin beta 19	1.06	0.024
	17766543	NM_001014258	Crls1	cardiolipin synthase 1	1.06	0.047
	17874794	ENSRNOT00000016228	Fmr1	fragile X mental retardation 1	1.06	0.005
	17821652	NM_031122 // NM_031122 // NM_031122	St13 // St13 // St13	suppression of tumorigenicity 13 // suppression of tumorigenicity 13 // suppression of tumorigenicity 13	1.06	0.017
	17611493	BC078920	RGD1305235	similar to RIKEN cDNA 1700052N19	1.06	0.007
	17649467	NM_001012011	Lig3	ligase III, DNA, ATP-dependent	1.06	0.007
	17724532	XM_344706	Mrps21l	mitochondrial ribosomal protein S21-like	1.06	0.018
	17774186	NM_001000564	Olr536	olfactory receptor 536	1.06	0.05
	17856799	NM_001007661	Thyn1	thymocyte nuclear protein 1	1.06	0.041
	17698526	---	---	---	1.06	0.048
	17663325	NM_001008282	Galk1	galactokinase 1	1.05	0.018
	17858817	NM_001100549	Mrps9	mitochondrial ribosomal protein S9	1.05	0.023
	17733994	ENSRNOT00000023405	Zdhhc7	zinc finger, DHHC-type containing 7	1.05	0.044
	17712294	ENSRNOT00000058595	RGD1562923	similar to ribosomal protein L21	1.05	0.033
	17848246	NM_001108783	Ccdc12	coiled-coil domain containing 12	1.05	0.013
	17806954	ENSRNOT00000019532	Gne	glucosamine (UDP-N-acetyl)-2-epimerase/N-acetylmannosamine kinase	1.05	0.029
	17674905	NM_001025272	Pgam5	phosphoglycerate mutase family member 5	1.05	0.032
	17707636	NM_001135756	Galntl6	UDP-N-acetyl-alpha-D-galactosamine:polypeptide N-acetylgalactosaminyltransferase-like 6	1.05	0.042
	17657048	ENSRNOT00000003697	Prpsap2	phosphoribosyl pyrophosphate synthetase-associated protein 2	1.05	0.044
	17865107	ENSRNOT00000020322	Idh1	isocitrate dehydrogenase 1 (NADP+), soluble	1.05	0.045
	17687334	NM_001025669	Brox	BRO1 domain and CAAX motif containing	1.05	0.019
	17722603	NM_001135582	Zmat2	zinc finger, matrin type 2	1.05	0.034
	17720878	NM_001126079	Acbd7	acyl-CoA binding domain containing 7	1.05	0.048
	17697871	NM_001100509	Psmc6	proteasome (prosome, macropain) 26S subunit, ATPase, 6	1.05	0.046
	17719090	NM_001107350	Ripk1	receptor (TNFRSF)-interacting serine-threonine kinase 1	1.05	0.024
	17717556	ENSRNOT00000023395	Yme1l1	YME1-like 1 (S, cerevisiae)	1.05	0.034
	17670084	NM_001113344	St6gal1	ST6 beta-galactosamide alpha-2,6-sialyltranferase 1	1.05	0.031
	17774801	ENSRNOT00000047571	Hsd17b12	hydroxysteroid (17-beta) dehydrogenase 12	1.05	0.04
	17726991	NM_001017462	LOC361346	similar to chromosome 18 open reading frame 54	1.05	0.045
	17753194	NM_212529	Hsd17b8	hydroxysteroid (17-beta) dehydrogenase 8	1.05	0.007
	17757572	NM_001109555	LOC689927	similar to keratin associated protein 10-10	1.05	0.024
	17693060	NM_001009391	Enoph1	enolase-phosphatase 1	1.05	0.044
	17815162	NM_001013097	Rnaseh1	ribonuclease H1	1.05	0.011
	17690305	NM_022390	Qdpr	quinoid dihydropteridine reductase	1.05	0.041
	17841835	NM_001009696	Dcun1d5	DCN1, defective in cullin neddylation 1, domain containing 5 (S, cerevisiae)	1.05	0.047
	17738653	NM_001109444	Rnf13	ring finger protein 13	1.05	0.015
	17767107	NM_001108597	Cst9l	cystatin 9-like	1.05	0.034
	17766820	NM_001191855	Csrp2bp	CSRP2 binding protein	1.05	0.027
	17808937	NM_001106668	Slc35d1	solute carrier family 35 (UDP-glucuronic acid/UDP-N-acetylgalactosamine dual transporter), member D1	1.05	0.039
	17824629	NM_001106760	Nudt14	nudix (nucleoside diphosphate linked moiety X)-type motif 14	1.05	0.011
	17745566	XM_001053261	RGD1565159	similar to ribosomal protein L21	1.05	0.007
	17827135	ENSRNOT00000006570	LOC362855	P55	1.05	0.02
	17765830	NM_001191742	Ap4e1	adaptor-related protein complex 4, epsilon 1 subunit	1.05	0
	17793869	NM_001109251	RGD1565997	similar to 4931417G12Rik protein	1.05	0.034
	17618469	ENSRNOT00000017702	Clns1a	chloride channel, nucleotide-sensitive, 1A	1.05	0.026
	17820466	NM_001037791	Wdr43	WD repeat domain 43	1.05	0.047
	17637159	ENSRNOT00000025782	Eif3c	eukaryotic translation initiation factor 3, subunit C	1.05	0.005
	17744192	BC167070	Fam151b	family with sequence similarity 151, member B	1.05	0.044
	17876611	ENSRNOT00000051134 // ENSRNOT00000051134	LOC100363770 // LOC100361854	ribosomal protein S26-like // ribosomal protein S26-like	1.05	0.005
	17880625	NM_012848	Fth1	ferritin, heavy polypeptide 1	1.05	0.035
	17711915	NM_031076	Pcm1	pericentriolar material 1	1.05	0.023
	17839326	NM_031122	St13	suppression of tumorigenicity 13	1.05	0.027
	17744282	NM_001008372	Papd4	PAP associated domain containing 4	1.05	0.029
	17676916	XM_001077178	Upk3b	uroplakin 3B	1.05	0.025
	17741798	NM_001106462	Hbxip	hepatitis B virus x interacting protein	1.05	0.001
	17805656	NM_001008772	Impad1	inositol monophosphatase domain containing 1	1.05	0.011
	17736550	BC161952	Zfr	zinc finger RNA binding protein	1.05	0.011
	17816867	ENSRNOT00000011220	Fut8	fucosyltransferase 8 (alpha (1,6) fucosyltransferase)	1.05	0.037
	17618271	NM_001024885	Ccdc90b	coiled-coil domain containing 90B	1.05	0.006
	17651641	NM_001025136	Hexim1	hexamethylene bis-acetamide inducible 1	1.05	0
	17742730	NM_001007640	Ints12	integrator complex subunit 12	1.05	0.023
	17778533	NM_181637	Pigu	phosphatidylinositol glycan anchor biosynthesis, class U	1.05	0.046
	17862923	NM_198756	Mrps18a	mitochondrial ribosomal protein S18A	1.05	0.007
	17744731	---	---	---	1.05	0.012
	17745508	NM_001100698	Zfp131	zinc finger protein 131	1.05	0.022
	17717687	BC162040	LOC680222	similar to zinc finger protein 748 isoform 2	1.05	0.032
	17733868	ENSRNOT00000018795	Hsd17b2	hydroxysteroid (17-beta) dehydrogenase 2	1.05	0.046
	17781335	ENSRNOT00000061122	Gatad1	GATA zinc finger domain containing 1	1.05	0.041
	17698727	NM_001007682	Thtpa	thiamine triphosphatase	1.05	0.026
	17777847	NM_001106519	Ovol2	ovo-like 2 (Drosophila)	1.05	0.027
	17677674	NM_001134766	Ccdc62	coiled-coil domain containing 62	1.05	0.033
	17696114	NM_001107238	Tmed4	transmembrane emp24 protein transport domain containing 4	1.05	0.016
	17844775	NM_134335 // NM_134335 // NM_134335	Myo9a // Myo9a // Myo9a	myosin IXA // myosin IXA // myosin IXA	1.05	0.047
	17801970	NM_175604	Yrdc	yrdC domain containing (E,coli)	1.05	0.031
	17738403	NM_138526	Ccrn4l	CCR4 carbon catabolite repression 4-like (S, cerevisiae)	1.05	0.034
	17853950	NM_001108166	Pigb	phosphatidylinositol glycan anchor biosynthesis, class B	1.04	0.037
	17729557	NM_001107422	Thap11	THAP domain containing 11	1.04	0.03
	17735269	NM_001108541	Wdr41	WD repeat domain 41	1.04	0.006
	17812978	NM_031570	Rps7	ribosomal protein S7	1.04	0.035
	17838957	NM_001004283	Eif3d	eukaryotic translation initiation factor 3, subunit D	1.04	0.024
	17677613	ENSRNOT00000001421	RGD1563482	similar to hypothetical protein FLJ38663	1.04	0.037
	17875709	NM_001006982	Uxt	ubiquitously-expressed, prefoldin-like chaperone	1.04	0.016
	17641077	NM_148892	Ostf1	osteoclast stimulating factor 1	1.04	0.016
	17819624	NM_001108701	Cebpz	CCAAT/enhancer binding protein zeta	1.04	0.009
	17737896	ENSRNOT00000067090 // ENSRNOT00000067090	LOC100364860 // LOC100359945	rCG41562-like // rCG41562-like	1.04	0.046
	17761236	NM_001039337	Fubp3	far upstream element (FUSE) binding protein 3	1.04	0.008
	17859134	NM_012569	Gls	glutaminase	1.04	0.005
	17875945	ENSRNOT00000039551	Ddx3x	DEAD (Asp-Glu-Ala-Asp) box polypeptide 3, X-linked	1.04	0.03
	17642375	---	---	---	1.04	0.046
	17701742	NM_031032	Gmfb	glia maturation factor, beta	1.04	0.049
	17791522	NM_001109198	Rpl12	ribosomal protein L12	1.04	0.026
	17738677	ENSRNOT00000018022	Eif2a	eukaryotic translation initiation factor 2A	1.04	0.04
	17673295	NM_001008289	Sbds	Shwachman-Bodian-Diamond syndrome	1.04	0.01
	17649878	NM_001013860	Ptrh2	peptidyl-tRNA hydrolase 2	1.04	0.015
	17785528	NM_001009659	RGD1305225	similar to RIKEN cDNA C130022K22 gene	1.04	0.046
	17716548	NM_203367	Zmynd11	zinc finger, MYND-type containing 11	1.04	0.005
	17870312	NM_199412 // NM_199412 // NM_199412	Micu1 // Micu1 // Micu1	mitochondrial calcium uptake 1 // mitochondrial calcium uptake 1 // mitochondrial calcium uptake 1	1.04	0.039
	17712885	NM_001024744	Cdc16	cell division cycle 16 homolog (S, cerevisiae)	1.04	0.022
	17699524	NM_022597	Ctsb	cathepsin B	1.04	0.02
	17680921	NM_001191671	Edem3	ER degradation enhancer, mannosidase alpha-like 3	1.04	0.049
	17677214	NM_203338	Vkorc1l1	vitamin K epoxide reductase complex, subunit 1-like 1	1.04	0.017
	17831664	BC105884	Mapk8ip2	mitogen-activated protein kinase 8 interacting protein 2	1.04	0.02
	17674442	NM_053319 // NM_053319 // NM_053319	Dynll1 // Dynll1 // Dynll1	dynein light chain LC8-type 1 // dynein light chain LC8-type 1 // dynein light chain LC8-type 1	1.04	0.047
	17852847	NM_001108149	RGD1312026	similar to RIKEN cDNA C230081A13	1.04	0.007
	17764195	NM_001109201	RGD1563263	similar to RIKEN cDNA 1700029I15	1.04	0.005
	17649320	NM_001107026	Rhot1	ras homolog gene family, member T1	1.04	0.025
	17695453	ENSRNOT00000019555	Rnf4	ring finger protein 4	1.04	0.042
	17742284	NM_001014176	Alg14	asparagine-linked glycosylation 14 homolog (S, cerevisiae)	1.04	0.016
	17766679	ENSRNOT00000009743	RGD1563120	similar to RIKEN cDNA 2210009G21	1.04	0.026
	17768777	NM_012662	Svs4	seminal vesicle secretory protein 4	1.04	0.04
	17771313	NM_001007743	Cdk9	cyclin-dependent kinase 9	1.04	0.044
	17782620	NM_001107855	Adck2	aarF domain containing kinase 2	1.04	0.012
	17837429	NM_001014202	Derl1	Der1-like domain family, member 1	1.04	0.036
	17857449	NM_001044286	Mea1	male-enhanced antigen 1	1.04	0.014
	17639620	NM_001005872	Kat5	K(lysine) acetyltransferase 5	1.04	0.041
	17636360	NM_001013434	Rras2	related RAS viral (r-ras) oncogene homolog 2	1.04	0.041
	17706861	NM_001006965	Mrpl34	mitochondrial ribosomal protein L34	1.04	0.034
	17686484	ENSRNOT00000029202	Atf6	activating transcription factor 6	1.04	0.002
	17794461	ENSRNOT00000016776	Bid	BH3 interacting domain death agonist	1.04	0.042
	17637393	NM_001106297	Cd2bp2	Cd2 (cytoplasmic tail) binding protein 2	1.04	0.004
	17704290	ENSRNOT00000058570	Ppp3cc	protein phosphatase 3, catalytic subunit, gamma isozyme	1.04	0.027
	17630805	NM_001004083	Egln2	EGL nine homolog 2 (C, elegans)	1.04	0.014
	17865691	ENSRNOT00000026654	Ptprn	protein tyrosine phosphatase, receptor type, N	1.04	0.046
	17708572	NM_001106089	Ash2l	ash2 (absent, small, or homeotic)-like (Drosophila)	1.04	0.032
	17800567	NM_001139465	RGD1310313	similar to RIKEN cDNA 1110001M20	1.04	0.017
	17789560	NM_001013082	Pon2	paraoxonase 2	1.04	0.032
	17817047	NM_001108715	Exd2	exonuclease 3'-5' domain containing 2	1.03	0.031
	17766198	ENSRNOT00000009097	Tgm6	transglutaminase 6	1.03	0.034
	17872532	NM_001106964	Tbl1x	transducin (beta)-like 1 X-linked	1.03	0.017
	17796556	XM_003753961	LOC100361596	hypothetical protein LOC100361596	1.03	0.007
	17626531	ENSRNOT00000022126	Acsl5	acyl-CoA synthetase long-chain family member 5	1.03	0.043
	17793009	NM_001014188	Isy1	ISY1 splicing factor homolog (S, cerevisiae)	1.03	0.039
	17611773	NM_001113542	Wtap	Wilms tumor 1 associated protein	1.03	0.026
	17866921	NM_031631	Vapa	VAMP (vesicle-associated membrane protein)-associated protein A	1.03	0.034
	17657405	NM_133320	Ndel1	nudE nuclear distribution gene E homolog (A, nidulans)-like 1	1.03	0.048
	17799031	NM_001025275	Rad23b	RAD23 homolog B (S, cerevisiae)	1.03	0.033
	17713436	NM_001007624	Qars	glutaminyl-tRNA synthetase	1.03	0.024
	17710138	ENSRNOT00000026680	Ankrd28	ankyrin repeat domain 28	1.03	0.046
	17658595	NM_001105809	Dph1	DPH1 homolog (S, cerevisiae)	1.03	0.025
	17721435	NM_001106163	Snrpd1	small nuclear ribonucleoprotein D1	1.03	0.024
	17718303	NM_001017445	Faf2	Fas associated factor family member 2	1.03	0.035
	17853587	NM_053411	Snx1	sorting nexin 1	1.03	0.04
	17656711	FQ223523	Zfp496	zinc finger protein 496	1.03	0.036
	17643175	BC083839	RGD1308127	similar to 2700078E11Rik protein	1.03	0.008
	17632966	NM_053911	Cyth2	cytohesin 2	1.03	0.021
	17715152	XM_003751664	Slc35b3	solute carrier family 35, member B3	1.03	0.034
	17698715	NM_001107263	Ngdn	neuroguidin, EIF4E binding protein	1.03	0.043
	17870897	NM_053330	Rpl21	ribosomal protein L21	1.03	0.038
	17862009	NM_001106928	Fert2	fer (fms/fps related) protein kinase, testis specific 2	1.03	0.016
	17648607	NM_017231	Pitpna	phosphatidylinositol transfer protein, alpha	1.03	0.049
	17854257	NM_001004248	Tmem30a	transmembrane protein 30A	1.03	0.038
	17855175	---	---	---	1.02	0.048
	17701751	NM_012875	Rpl39	ribosomal protein L39	-1.01	0.004
	17877129	NM_012875 // NM_012875 // NM_012875	Rpl39 // Rpl39 // Rpl39	ribosomal protein L39 // ribosomal protein L39 // ribosomal protein L39	-1.01	0.004
	17648683	ENSRNOT00000007100	Ywhae	tyrosine 3-monooxygenase/tryptophan 5-monooxygenase activation protein, epsilon polypeptide	-1.01	0.011
	17818206	NM_001108056	Papola	poly (A) polymerase alpha	-1.02	0.05
	17623719	ENSRNOT00000026033	Nxf1	nuclear RNA export factor 1	-1.02	0.044
	17625048	NM_031606	Pten	phosphatase and tensin homolog	-1.02	0.021
	17875672	NM_022532	Araf	v-raf murine sarcoma 3611 viral oncogene homolog	-1.02	0.027
	17867294	---	---	---	-1.02	0.03
	17671997	NM_001037218	Radil	Ras association and DIL domains	-1.02	0.011
	17653639	NM_001034083	Snn	stannin	-1.02	0.026
	17830958	NM_001130695	Zc3h7b	zinc finger CCCH-type containing 7B	-1.03	0.005
	17850083	NM_001025700	Fbxl12	F-box and leucine-rich repeat protein 12	-1.03	0.021
	17644038	NM_031634	Mefv	Mediterranean fever	-1.03	0.042
	17631853	ENSRNOT00000028660	Gramd1a	GRAM domain containing 1A	-1.03	0.024
	17631172	NM_031675	Actn4	actinin alpha 4	-1.03	0.021
	17732506	NM_001013870	Trmt1	TRM1 tRNA methyltransferase 1 homolog (S, cerevisiae)	-1.03	0.04
	17826402	ENSRNOT00000065974	Mex3d	mex-3 homolog D (C, elegans)	-1.03	0.049
	17853802	NM_001106836	Rnf111	ring finger protein 111	-1.03	0.024
	17650437	NM_001100496	Spop	speckle-type POZ protein	-1.03	0.038
	17804135	ENSRNOT00000010779	Nppb	natriuretic peptide B	-1.03	0.016
	17676366	NM_001134857	Heatr2	HEAT repeat containing 2	-1.03	0.044
	17701093	NM_001127636 // NM_001127636 // NM_001127636	Nudt13 // Nudt13 // Nudt13	nudix (nucleoside diphosphate linked moiety X)-type motif 13 // nudix (nucleoside diphosphate linked moiety X)-type motif 13 // nudix (nucleoside diphosphate linked moiety X)-type motif 13	-1.04	0.047
	17867280	---	---	---	-1.04	0.003
	17757565	NM_001108929 // NM_001108929 // NM_001108929	RGD1561557 // RGD1561557 // RGD1561557	similar to chromosome 21 open reading frame 29 // similar to chromosome 21 open reading frame 29 // similar to chromosome 21 open reading frame 29	-1.04	0.045
	17757889	NM_024131	Ddt	D-dopachrome tautomerase	-1.04	0.038
	17741572	NM_001106460	Ptpn22	protein tyrosine phosphatase, non-receptor type 22 (lymphoid)	-1.04	0.048
	17867274	NM_001168664 // NM_001168664 // NM_001168664	Gcn1l1 // Gcn1l1 // Gcn1l1	GCN1 general control of amino-acid synthesis 1-like 1 (yeast) // GCN1 general control of amino-acid synthesis 1-like 1 (yeast) // GCN1 general control of amino-acid synthesis 1-like 1 (yeast)	-1.04	0.031
	17661102	---	---	---	-1.04	0.042
	17661100	---	---	---	-1.04	0.042
	17843833	ENSRNOT00000023677	Pcsk7	proprotein convertase subtilisin/kexin type 7	-1.04	0.034
	17756321	NM_133300	Ddx39b	DEAD (Asp-Glu-Ala-Asp) box polypeptide 39B	-1.04	0.034
	17765325	---	---	---	-1.04	0.034
	17867926	XM_001061312	Dpp9	dipeptidyl peptidase 9	-1.04	0.005
	17706222	NM_001107293	Eaf1	ELL associated factor 1	-1.04	0.036
	17753204	NR_031932	Mir219-1	microRNA mir-219-1	-1.04	0.037
	17674531	NM_001005553	Git2	G protein-coupled receptor kinase interacting ArfGAP 2	-1.04	0.05
	17661803	NM_053450 // NM_053450 // NM_053450	Hdac5 // Hdac5 // Hdac5	histone deacetylase 5 // histone deacetylase 5 // histone deacetylase 5	-1.04	0.024
	17661114	---	---	---	-1.04	0.033
	17671936	NM_031144	Actb	actin, beta	-1.04	0.037
	17630044	NM_001012063	Sae1	SUMO1 activating enzyme subunit 1	-1.04	0.014
	17821203	NM_001109573	LOC690276	hypothetical protein LOC690276	-1.04	0.019
	17784767	NM_184046	Rtkn	rhotekin	-1.04	0.044
	17867856	FQ221088	LOC301126	similar to scaffold attachment factor B2	-1.04	0.005
	17631771	NM_031139	Usf2	upstream transcription factor 2, c-fos interacting	-1.04	0.023
	17663507	NM_022691	Exoc7	exocyst complex component 7	-1.04	0.036
	17866743	NM_053914 // NM_053914 // NM_053914	St8sia4 // St8sia4 // St8sia4	ST8 alpha-N-acetyl-neuraminide alpha-2,8-sialyltransferase 4 // ST8 alpha-N-acetyl-neuraminide alpha-2,8-sialyltransferase 4 // ST8 alpha-N-acetyl-neuraminide alpha-2,8-sialyltransferase 4	-1.04	0.03
	17630272	NM_001107482 // NM_001107482 // NM_001107482	Lrrc68 // Lrrc68 // Lrrc68	leucine rich repeat containing 68 // leucine rich repeat containing 68 // leucine rich repeat containing 68	-1.04	0.022
	17754723	NM_001107624	Arid5b	AT rich interactive domain 5B (Mrf1 like)	-1.04	0.043
	17662488	NM_001191926	Ern1	endoplasmic reticulum to nucleus signaling 1	-1.04	0.01
	17830086	NM_001134860	Exosc4	exosome component 4	-1.04	0.017
	17761103	NM_001107828	Gpr107	G protein-coupled receptor 107	-1.04	0.036
	17865547	XM_002730048	LOC301521	coiled-coil domain-containing protein 108-like	-1.04	0.031
	17678570	NM_001168664	Gcn1l1	GCN1 general control of amino-acid synthesis 1-like 1 (yeast)	-1.04	0.005
	17867288	---	---	---	-1.04	0.042
	17852626	---	---	---	-1.05	0.028
	17880629	XM_001071410	Mcts2	malignant T cell amplified sequence 2	-1.05	0.002
	17642319	NM_001013153 // NM_001013153 // NM_001013153	Ubtd1 // Ubtd1 // Ubtd1	ubiquitin domain containing 1 // ubiquitin domain containing 1 // ubiquitin domain containing 1	-1.05	0.017
	17780271	NM_001014171 // NM_001014171 // NM_001014171	Veph1 // Veph1 // Veph1	ventricular zone expressed PH domain homolog 1 (zebrafish) // ventricular zone expressed PH domain homolog 1 (zebrafish) // ventricular zone expressed PH domain homolog 1 (zebrafish)	-1.05	0.002
	17614084	NM_001172809	Ercc2	excision repair cross-complementing rodent repair deficiency, complementation group 2	-1.05	0.047
	17843642	NM_001106817	Bcl9l	B-cell CLL/lymphoma 9-like	-1.05	0.035
	17696549	NM_013109	Otx1	orthodenticle homeobox 1	-1.05	0.03
	17833659	NM_001033870	Csnk1g2	casein kinase 1, gamma 2	-1.05	0.018
	17668012	ENSRNOT00000002313	Runx1	runt-related transcription factor 1	-1.05	0.046
	17624525	NM_031776 // NM_031776 // NM_031776	Gda // Gda // Gda	guanine deaminase // guanine deaminase // guanine deaminase	-1.05	0.016
	17798301	ENSRNOT00000021888	Rgp1	RGP1 retrograde golgi transport homolog (S, cerevisiae)	-1.05	0.021
	17725828	---	---	---	-1.05	0.008
	17721468	NR_032116 // NR_032116 // NR_032116	Mir1 // Mir1 // Mir1	microRNA mir-1 // microRNA mir-1 // microRNA mir-1	-1.05	0.016
	17632646	ENSRNOT00000027801	Scaf1	SR-related CTD-associated factor 1	-1.05	0.02
	17681674	ENSRNOT00000031367	Ildr2	immunoglobulin-like domain containing receptor 2	-1.05	0.01
	17846985	NM_031717	Amotl2	angiomotin like 2	-1.05	0.029
	17678639	NM_001012147	Pxn	paxillin	-1.05	0.027
	17632708	---	---	---	-1.05	0.046
	17881018	---	---	---	-1.05	0.001
	17740327	ENSRNOT00000049810	Dennd4b	DENN/MADD domain containing 4B	-1.05	0.038
	17842577	NM_175762	Ldlr	low density lipoprotein receptor	-1.05	0.009
	17786080	NM_001170565	Il17rc	interleukin 17 receptor C	-1.05	0.047
	17802692	ENSRNOT00000009235	Zdhhc18	zinc finger, DHHC-type containing 18	-1.05	0.018
	17835781	NM_173839	Tph2	tryptophan hydroxylase 2	-1.05	0.048
	17661108	---	---	---	-1.05	0.023
	17628694	NM_001191619 // NM_001191619 // NM_001191619	Smok2a // Smok2a // Smok2a	sperm motility kinase 2A // sperm motility kinase 2A // sperm motility kinase 2A	-1.05	0.05
	17710996	NM_001108874	Tmem161a	transmembrane protein 161A	-1.05	0.02
	17817868	NM_022293 // NM_022293 // NM_022293	Kcnk13 // Kcnk13 // Kcnk13	potassium channel, subfamily K, member 13 // potassium channel, subfamily K, member 13 // potassium channel, subfamily K, member 13	-1.05	0.002
	17778922	NM_133582	Blcap	bladder cancer associated protein homolog (human)	-1.05	0.028
	17802124	BC167091	Fam176b	family with sequence similarity 176, member B	-1.05	0.036
	17801689	NM_001107972	Hivep3	human immunodeficiency virus type I enhancer binding protein 3	-1.05	0.002
	17644432	NM_001100673 // NM_001100673	Mapk8ip3 // Mapk8ip3	mitogen-activated protein kinase 8 interacting protein 3 // mitogen-activated protein kinase 8 interacting protein 3	-1.05	0.02
	17710831	NM_001170604 // NM_001170604 // NM_001170604	Il12rb1 // Il12rb1 // Il12rb1	interleukin 12 receptor, beta 1 // interleukin 12 receptor, beta 1 // interleukin 12 receptor, beta 1	-1.06	0.019
	17732777	NM_001025666	RGD1310572	similar to calmegin	-1.06	0.047
	17674063	NM_031621	Sh2b3	SH2B adaptor protein 3	-1.06	0.033
	17754816	NM_001168586	Rufy2	RUN and FYVE domain containing 2	-1.06	0.025
	17825876	NM_001001370	Olr950	olfactory receptor 950	-1.06	0.021
	17656036	ENSRNOT00000008022	Tcf7	transcription factor 7 (T-cell specific, HMG-box)	-1.06	0.001
	17863204	---	---	---	-1.06	0.043
	17828652	NM_001130557	R3hdm2	R3H domain containing 2	-1.06	0.048
	17776979	ENSRNOT00000018922	Fahd2a	fumarylacetoacetate hydrolase domain containing 2A	-1.06	0.039
	17800994	NM_001135916	Skint1	selection and upkeep of intraepithelial T cells 1	-1.06	0.034
	17733042	NM_001195616	Lrrc29	leucine rich repeat containing 29	-1.06	0.043
	17683379	---	---	---	-1.06	0.049
	17636071	NM_001107547	St5	suppression of tumorigenicity 5	-1.06	0.033
	17831092	ENSRNOT00000056041	Srebf2	sterol regulatory element binding transcription factor 2	-1.06	0.003
	17775862	NM_001107763	Ltk	leukocyte receptor tyrosine kinase	-1.06	0.005
	17756538	NM_212463 // NM_212463 // NM_212463	Ehmt2 // Ehmt2 // Ehmt2	euchromatic histone lysine N-methyltransferase 2 // euchromatic histone lysine N-methyltransferase 2 // euchromatic histone lysine N-methyltransferase 2	-1.06	0.04
	17693657	ENSRNOT00000005003	Ambn	ameloblastin	-1.06	0.002
	17840528	ENSRNOT00000010295	Rapgef3	Rap guanine nucleotide exchange factor (GEF) 3	-1.06	0.025
	17850265	NM_001257347	Tyk2	tyrosine kinase 2	-1.06	0.028
	17632774	NM_001109145	Dkkl1	dickkopf-like 1	-1.06	0.036
	17866490	BC158868	Hdac4	histone deacetylase 4	-1.06	0.049
	17828821	---	---	---	-1.06	0.032
	17670495	ENSRNOT00000002323	Dvl3	dishevelled, dsh homolog 3 (Drosophila)	-1.06	0.048
	17844348	ENSRNOT00000021074	Isl2	ISL LIM homeobox 2	-1.06	0.003
	17862933	ENSRNOT00000031549	Aars2	alanyl-tRNA synthetase 2, mitochondrial (putative)	-1.06	0.047
	17767039	NM_001107787	Pax1	paired box 1	-1.06	0.032
	17862599	NM_001106885	Trem1	triggering receptor expressed on myeloid cells 1	-1.06	0.021
	17739809	BC169031	Smg5	Smg-5 homolog, nonsense mediated mRNA decay factor (C, elegans)	-1.06	0.022
	17804762	NM_001014262 // NM_001014262 // NM_001014262	Wdr8 // Wdr8 // Wdr8	WD repeat domain 8 // WD repeat domain 8 // WD repeat domain 8	-1.06	0.003
	17656134	NM_019269	Slc22a5	solute carrier family 22 (organic cation/carnitine transporter), member 5	-1.06	0.029
	17791480	NM_001109236	Nod1	nucleotide-binding oligomerization domain containing 1	-1.06	0.027
	17798338	ENSRNOT00000021227	Tmem8b	transmembrane protein 8B	-1.06	0.017
	17710881	---	---	---	-1.06	0.011
	17863364	---	---	---	-1.06	0.009
	17733422	NM_012582	Hp	haptoglobin	-1.06	0.006
	17735659	ENSRNOT00000014074	Elovl7	ELOVL fatty acid elongase 7	-1.06	0.034
	17660498	NM_172021	Tbkbp1	TBK1 binding protein 1	-1.06	0.037
	17652338	NM_013181 // NM_013181 // NM_013181	Prkar1a // Prkar1a // Prkar1a	protein kinase, cAMP-dependent, regulatory, type I, alpha // protein kinase, cAMP-dependent, regulatory, type I, alpha // protein kinase, cAMP-dependent, regulatory, type I, alpha	-1.06	0.04
	17878106	NM_001040155	Zmym3	zinc finger, MYM-type 3	-1.06	0.013
	17662478	NM_001007725	Icam2	intercellular adhesion molecule 2	-1.06	0.039
	17720380	NM_001192008	Idi2	isopentenyl-diphosphate delta isomerase 2	-1.06	0.009
	17848488	XM_001076682	Susd5	sushi domain containing 5	-1.06	0.005
	17661096	---	---	---	-1.06	0.001
	17753725	NM_001025059	Tbc1d22b	TBC1 domain family, member 22B	-1.06	0.014
	17855544	NM_001109297 // NM_001109297 // NM_001109297	Tusc2 // Tusc2 // Tusc2	tumor suppressor candidate 2 // tumor suppressor candidate 2 // tumor suppressor candidate 2	-1.06	0.023
	17634317	NM_001108488	Fes	feline sarcoma oncogene	-1.06	0.011
	17686366	---	---	---	-1.06	0.024
	17642661	NM_001107606	Sh3pxd2a	SH3 and PX domains 2A	-1.06	0.001
	17718686	---	---	---	-1.06	0.025
	17727792	---	---	---	-1.06	0.015
	17857898	NM_001012130	Pgk2	phosphoglycerate kinase 2	-1.06	0.002
	17673693	NM_001107139	Pitpnm2	phosphatidylinositol transfer protein, membrane-associated 2	-1.06	0.008
	17630151	NM_019126	Psg19	pregnancy specific glycoprotein 19	-1.06	0.023
	17876306	NM_001014110	Prickle3	prickle homolog 3 (Drosophila)	-1.06	0.031
	17841570	NM_001108115	Atf7	activating transcription factor 7	-1.06	0.047
	17614034	XM_002728700	LOC686781	similar to NFkB interacting protein 1	-1.06	0.003
	17720138	M15797 // M15797	Nid1 // Nid1	nidogen 1 // nidogen 1	-1.06	0.027
	17654108	NM_001105765	Zfp13	zinc finger protein 13	-1.06	0.043
	17656907	NM_001166165	Tmem11	transmembrane protein 11	-1.06	0.033
	17644101	NM_001134569	RGD1561157	RGD1561157	-1.06	0.005
	17753319	NM_001009972	Ggnbp1	gametogenetin-binding protein 1	-1.06	0.009
	17792308	NM_001013087	Elmod3	ELMO/CED-12 domain containing 3	-1.06	0.02
	17850445	NM_001106805	Rgl3	ral guanine nucleotide dissociation stimulator-like 3	-1.06	0.047
	17868753	XM_002727069 // XM_002727069 // XM_002727069	Ankdd1a // Ankdd1a // Ankdd1a	ankyrin repeat and death domain containing 1A // ankyrin repeat and death domain containing 1A // ankyrin repeat and death domain containing 1A	-1.06	0.037
	17711114	NM_001106079	Atp13a1	ATPase type 13A1	-1.06	0.002
	17707071	NM_022185	Pik3r2	phosphoinositide-3-kinase, regulatory subunit 2 (beta)	-1.06	0.044
	17721472	ENSRNOT00000030726	Gata6	GATA binding protein 6	-1.06	0.003
	17667517	---	---	---	-1.06	0.014
	17853304	NM_001191794 // NM_001191794	Cln6 // Cln6	ceroid-lipofuscinosis, neuronal 6, late infantile, variant // ceroid-lipofuscinosis, neuronal 6, late infantile, variant	-1.06	0.04
	17666999	NR_031903	Mir185	microRNA mir-185	-1.06	0.042
	17880532	---	---	---	-1.06	0.02
	17825865	---	---	---	-1.06	0.042
	17677219	NM_001134570	RGD1560258	similar to RIKEN cDNA 4930579G22	-1.06	0.029
	17618416	---	---	---	-1.06	0.015
	17753610	NM_001107615	Brpf3	bromodomain and PHD finger containing, 3	-1.06	0.038
	17811159	---	---	---	-1.06	0.024
	17730884	ENSRNOT00000021397	Dpep1	dipeptidase 1 (renal)	-1.06	0.027
	17801894	---	---	---	-1.06	0.005
	17614279	BC078962	Ceacam6	carcinoembryonic antigen-related cell adhesion molecule 6	-1.07	0.002
	17697802	BC079195	LOC498465	similar to RIKEN cDNA 1700001F09	-1.07	0.011
	17710984	NM_001108397	Sugp2	SURP and G patch domain containing 2	-1.07	0.01
	17735176	ENSRNOT00000061761	LOC683538	similar to metaxin 3	-1.07	0.036
	17632277	ENSRNOT00000048947	RGD1563073	similar to SIGLEC-like 1	-1.07	0.002
	17654118	---	---	---	-1.07	0.042
	17630077	---	---	---	-1.07	0.015
	17874867	---	---	---	-1.07	0.005
	17878664	NM_138833	Snrk	SNF related kinase	-1.07	0.026
	17722738	---	---	---	-1.07	0.029
	17623368	NM_001130013	Cdc42bpg	CDC42 binding protein kinase gamma (DMPK-like)	-1.07	0.006
	17773368	NM_001127480	Pde11a	phosphodiesterase 11A	-1.07	0.046
	17865647	NM_001014218	Atg9a	autophagy related 9A	-1.07	0.028
	17867292	---	---	---	-1.07	0.044
	17698691	NM_001192007	Il25	interleukin 25	-1.07	0.042
	17802816	NM_001025737	Smpdl3b	sphingomyelin phosphodiesterase, acid-like 3B	-1.07	0.046
	17759752	---	---	---	-1.07	0.046
	17676381	NM_001047924	LOC498155	LRRGT00167	-1.07	0.007
	17734604	XM_226428 // XM_226428 // XM_226428	RGD1559841 // RGD1559841 // RGD1559841	similar to expressed sequence AW413431 // similar to expressed sequence AW413431 // similar to expressed sequence AW413431	-1.07	0.015
	17838221	ENSRNOT00000031916	Ly6c	Ly6-C antigen	-1.07	0.003
	17718329	---	---	---	-1.07	0.029
	17838417	NM_001135007	Nrbp2	nuclear receptor binding protein 2	-1.07	0.017
	17712813	NM_001107326	Kbtbd11	kelch repeat and BTB (POZ) domain containing 11	-1.07	0.028
	17827179	NM_001014265	Mterfd3	MTERF domain containing 3	-1.07	0.03
	17793342	NM_001107876	Prickle2	prickle homolog 2 (Drosophila)	-1.07	0.012
	17833796	NM_001191577	Midn	midnolin	-1.07	0.009
	17835470	BC161980	RGD1310270	similar to CG33154-PB	-1.07	0.001
	17653881	NM_001108266	RGD1563547	RGD1563547	-1.07	0.026
	17753538	NM_001191718	Fance	Fanconi anemia, complementation group E	-1.07	0.016
	17665386	---	---	---	-1.07	0.04
	17793944	ENSRNOT00000047694	LOC680161	similar to 60S ribosomal protein L7a	-1.07	0.042
	17797961	NM_053918	Cga	glycoprotein hormones, alpha polypeptide	-1.07	0.041
	17779749	---	---	---	-1.07	0.046
	17666793	NM_021678 // NM_021678 // NM_021678	Camk2n2 // Camk2n2 // Camk2n2	calcium/calmodulin-dependent protein kinase II inhibitor 2 // calcium/calmodulin-dependent protein kinase II inhibitor 2 // calcium/calmodulin-dependent protein kinase II inhibitor 2	-1.07	0.043
	17685826	---	---	---	-1.07	0.046
	17764809	ENSRNOT00000006794	Tmco5a	transmembrane and coiled-coil domains 5A	-1.07	0.027
	17783913	NM_001009530	Vom1r85	vomeronasal 1 receptor 85	-1.07	0.035
	17684299	NM_001107176	Optc	opticin	-1.07	0.026
	17651309	ENSRNOT00000068275 // ENSRNOT00000068275 // ENSRNOT00000068275	Psme3 // Aoc3 // G6pc	proteasome (prosome, macropain) activator subunit 3 // amine oxidase, copper containing 3 (vascular adhesion protein 1) // glucose-6-phosphatase, catalytic subunit	-1.07	0.025
	17768745	ENSRNOT00000055172	Pabpc1l	poly(A) binding protein, cytoplasmic 1-like	-1.07	0.03
	17861916	NM_001108234	Neu4	sialidase 4	-1.07	0.013
	17709537	NM_001108394	Zcchc24	zinc finger, CCHC domain containing 24	-1.07	0.038
	17834292	NM_019623	Cyp4f1	cytochrome P450, family 4, subfamily f, polypeptide 1	-1.07	0.022
	17784631	NM_001134746	Lrrtm4	leucine rich repeat transmembrane neuronal 4	-1.07	0.034
	17680245	NM_053560	Chi3l1	chitinase 3-like 1 (cartilage glycoprotein-39)	-1.07	0.045
	17655972	NM_001033893	N4bp3	Nedd4 binding protein 3	-1.07	0.039
	17700345	---	---	---	-1.07	0.015
	17824331	NR_032278 // NR_032278	Mir434 // Mir434	microRNA mir-434 // microRNA mir-434	-1.07	0.043
	17674863	ENSRNOT00000065893	Fbrsl1	fibrosin-like 1	-1.07	0.043
	17781619	NM_001047955	LOC500035	hypothetical protein LOC500035	-1.07	0.037
	17739452	---	---	---	-1.07	0.045
	17681200	---	---	---	-1.07	0.044
	17616819	ENSRNOT00000021340	Nell1	NEL-like 1 (chicken)	-1.07	0.022
	17679838	NM_001191669	Thsd7b	thrombospondin, type I, domain containing 7B	-1.07	0
	17634423	XM_001066604	Crtc3	CREB regulated transcription coactivator 3	-1.07	0.049
	17657424	NM_001105789	Arhgef15	Rho guanine nucleotide exchange factor (GEF) 15	-1.07	0.032
	17845434	XM_001056441	C2cd4b	C2 calcium-dependent domain containing 4B	-1.07	0.035
	17729702	NM_053938	Cdh3	cadherin 3	-1.07	0.003
	17868961	---	---	---	-1.07	0.027
	17739456	XM_002729085	Sh3d19	SH3 domain containing 19	-1.07	0.013
	17641405	---	---	---	-1.07	0.043
	17880412	---	---	---	-1.07	0.049
	17665156	NM_001105890	Gpr15	G protein-coupled receptor 15	-1.07	0.045
	17747131	ENSRNOT00000058288	RGD1563562	similar to GTPase activating protein testicular GAP1	-1.07	0.008
	17674915	NM_001135840	Gtpbp6	GTP binding protein 6 (putative)	-1.07	0.011
	17804431	NM_053885	Rere	arginine-glutamic acid dipeptide (RE) repeats	-1.07	0.02
	17629111	NM_001013893	Actl9b	actin-like 9b	-1.07	0.002
	17783099	ENSRNOT00000008079	Arhgef5	Rho guanine nucleotide exchange factor (GEF) 5	-1.07	0.025
	17722733	---	---	---	-1.07	0.029
	17616926	---	---	---	-1.08	0
	17838832	XM_001075536	Zfp647	zinc finger protein 647	-1.08	0.033
	17849519	---	---	---	-1.08	0.018
	17644824	NM_001030034	Rhbdf1	rhomboid 5 homolog 1 (Drosophila)	-1.08	0.016
	17855826	NM_001024989	Trex1	three prime repair exonuclease 1	-1.08	0.014
	17694912	NM_001191097	Clrn2	clarin 2	-1.08	0.043
	17814603	NM_019287	Apob	apolipoprotein B	-1.08	0.016
	17838642	---	---	---	-1.08	0.007
	17685733	ENSRNOT00000039210 // ENSRNOT00000039210	LOC680069 // LOC304903	similar to Pappalysin-2 precursor (Pregnancy-associated plasma protein-A2) (PAPP-A2) (Pregnancy-associated plasma protein-E1) (PAPP-E) // similar to Pappalysin-2 precursor (Pregnancy-associated plasma protein-A2) (PAPP-A2) (Pregnancy-associated plasma protein-E1) (PAPP-E)	-1.08	0.034
	17808530	NM_019127	Ifnb1	interferon beta 1, fibroblast	-1.08	0.022
	17759992	NM_001013080	Clic3	chloride intracellular channel 3	-1.08	0.007
	17744136	ENSRNOT00000019087	Rasgrf2	RAS protein-specific guanine nucleotide-releasing factor 2	-1.08	0.042
	17839942	ENSRNOT00000009325	Mapk11	mitogen-activated protein kinase 11	-1.08	0.028
	17709944	ENSRNOT00000066465	Nisch	nischarin	-1.08	0.028
	17722451	---	---	---	-1.08	0.033
	17858813	NM_138837 // NM_138837 // NM_138837	Pou3f3 // Pou3f3 // Pou3f3	POU class 3 homeobox 3 // POU class 3 homeobox 3 // POU class 3 homeobox 3	-1.08	0.044
	17680756	---	---	---	-1.08	0.025
	17641698	NR_031863	Mir107	microRNA mir-107	-1.08	0.042
	17728657	NM_181089	MAST1	microtubule associated serine/threonine kinase 1	-1.08	0.042
	17739375	---	---	---	-1.08	0.015
	17748630	ENSRNOT00000050476 // ENSRNOT00000050476	LOC100365656 // LOC100361582	rCG62747-like // rCG62747-like	-1.08	0.019
	17661427	BC162044	Zfp385c	zinc finger protein 385C	-1.08	0.033
	17625060	NM_017341	Lipf	lipase, gastric	-1.08	0.033
	17626581	ENSRNOT00000044183	Habp2	hyaluronan binding protein 2	-1.08	0.013
	17782474	NM_031016 // NM_031016 // NM_031016	Chrm2 // Chrm2 // Chrm2	cholinergic receptor, muscarinic 2 // cholinergic receptor, muscarinic 2 // cholinergic receptor, muscarinic 2	-1.08	0.049
	17751520	---	---	---	-1.08	0.043
	17765239	NM_001107764	Pla2g4b	phospholipase A2, group IVB (cytosolic)	-1.08	0.009
	17701387	---	---	---	-1.08	0.046
	17721635	NM_001108884 // NM_001108884 // NM_001108884	RGD1311659 // RGD1311659 // RGD1311659	similar to Proteasome subunit alpha type 7-like // similar to Proteasome subunit alpha type 7-like // similar to Proteasome subunit alpha type 7-like	-1.08	0.031
	17749982	NM_001107707	Slc22a15	solute carrier family 22, member 15	-1.08	0.001
	17663600	NM_001107067	Rhbdf2	rhomboid 5 homolog 2 (Drosophila)	-1.08	0.03
	17710949	NM_001044240	Gdf1	growth differentiation factor 1	-1.08	0.012
	17753567	NM_001135002	LOC689425	hypothetical protein LOC689425	-1.08	0.011
	17802062	NM_001106685	Csf3r	colony stimulating factor 3 receptor (granulocyte)	-1.08	0.02
	17709873	FQ233524	LOC100363145	stabilin 1	-1.08	0.023
	17610448	NM_001107469	Zc3h12d	zinc finger CCCH type containing 12D	-1.08	0.032
	17853773	NM_173312	Gcnt3	glucosaminyl (N-acetyl) transferase 3, mucin type	-1.08	0.01
	17762013	---	---	---	-1.08	0.041
	17832435	---	---	---	-1.08	0.048
	17778324	NM_001037368	Defb29	defensin beta 29	-1.08	0.009
	17840836	ENSRNOT00000040635 // ENSRNOT00000040635	LOC100362634 // Mll2	myeloid/lymphoid or mixed-lineage leukemia 2 // myeloid/lymphoid or mixed-lineage leukemia 2	-1.08	0.047
	17782292	NM_001106589	RGD1308226	similar to hypothetical protein FLJ32786	-1.08	0.018
	17725943	NM_001191078	Grxcr2	glutaredoxin, cysteine rich 2	-1.08	0.047
	17698196	ENSRNOT00000064698	LOC690368	hypothetical protein LOC690368	-1.08	0.03
	17780626	---	---	---	-1.08	0.029
	17830018	BC162017	RGD1311188	similar to 1500031N24Rik protein	-1.08	0.019
	17854861	---	---	---	-1.08	0.012
	17881144	AY856054	LOC494539	spectrin beta-like	-1.08	0.008
	17793571	---	---	---	-1.08	0.049
	17629355	ENSRNOT00000021245	Aurkc	aurora kinase C	-1.08	0.005
	17666757	NM_031133	Thpo	thrombopoietin	-1.08	0.045
	17621627	---	---	---	-1.08	0.037
	17686650	ENSRNOT00000005346 // ENSRNOT00000005346 // ENSRNOT00000005346	Pfdn2 // Pfdn2 // Pfdn2	prefoldin subunit 2 // prefoldin subunit 2 // prefoldin subunit 2	-1.08	0.01
	17782862	BC088211	Tcrb	T-cell receptor beta chain	-1.08	0.04
	17862083	ENSRNOT00000016588	Wash2	WAS protein family homolog 2	-1.08	0.036
	17810012	NM_001107967 // NM_001107967 // NM_001107967	Tmem125 // Tmem125 // Tmem125	transmembrane protein 125 // transmembrane protein 125 // transmembrane protein 125	-1.08	0.047
	17668614	---	---	---	-1.08	0.039
	17673260	---	---	---	-1.08	0.042
	17660489	NM_001107043	Tbx21	T-box 21	-1.08	0.024
	17866453	NM_031678	Per2	period homolog 2 (Drosophila)	-1.08	0.027
	17855784	NR_031907 // NR_031907 // NR_031907	Mir191 // Mir191 // Mir191	microRNA mir-191 // microRNA mir-191 // microRNA mir-191	-1.08	0.007
	17762628	---	---	---	-1.08	0.042
	17668805	ENSRNOT00000059884	Dppa2	developmental pluripotency associated 2	-1.08	0.027
	17856685	---	---	---	-1.08	0.043
	17728240	XM_002728587	LOC100360335	hypothetical protein LOC100360335	-1.08	0.016
	17635569	NM_001000147	Olr106	olfactory receptor 106	-1.09	0.017
	17646241	NM_001000022	Olr1461	olfactory receptor 1461	-1.09	0.026
	17819777	XM_578522	Cdkl4	cyclin-dependent kinase-like 4	-1.09	0.029
	17676087	ENSRNOT00000038577	Zfp12	zinc finger protein 12	-1.09	0.033
	17772920	ENSRNOT00000065126	Scn9a	sodium channel, voltage-gated, type IX, alpha	-1.09	0.039
	17729603	NM_001135006 // NM_001135006 // NM_001135006	Nrn1l // Nrn1l // Nrn1l	neuritin 1-like // neuritin 1-like // neuritin 1-like	-1.09	0.024
	17621891	ENSRNOT00000034426	Kndc1	kinase non-catalytic C-lobe domain (KIND) containing 1	-1.09	0.036
	17640546	ENSRNOT00000054812	Cd5	Cd5 molecule	-1.09	0.014
	17728345	NM_053583	Zfp423	zinc finger protein 423	-1.09	0.012
	17688517	ENSRNOT00000032787	RGD1560987	similar to 40S ribosomal protein SA (p40) (34/67 kDa laminin receptor)	-1.09	0.029
	17661104	---	---	---	-1.09	0.005
	17669401	NM_001107091	Sema5b	sema domain, seven thrombospondin repeats (type 1 and type 1-like), transmembrane domain (TM) and short cytoplasmic domain, (semaphorin) 5B	-1.09	0.023
	17881116	---	---	---	-1.09	0.026
	17754978	NM_022207 // NM_022207	Unc5b // Unc5b	unc-5 homolog B (C, elegans) // unc-5 homolog B (C, elegans)	-1.09	0.009
	17791670	NM_001100862	Fam13a	family with sequence similarity 13, member A	-1.09	0.017
	17780324	XM_003753852	LOC100362875	hypothetical protein LOC100362875	-1.09	0.029
	17705559	ENSRNOT00000047082 // ENSRNOT00000047082	LOC100365274 // LOC100360997	rCG61261-like // rCG61261-like	-1.09	0.03
	17732930	ENSRNOT00000015929	Zfp827	zinc finger protein 827	-1.09	0.007
	17852225	NM_031521	Ncam1	neural cell adhesion molecule 1	-1.09	0.005
	17843747	ENSRNOT00000021819	Scn2b	sodium channel, voltage-gated, type II, beta	-1.09	0.02
	17661106	---	---	---	-1.09	0.008
	17702506	ENSRNOT00000060304 // ENSRNOT00000060304	LOC100360696 // LOC100359587	RGD1359684 protein-like // RGD1359684 protein-like	-1.09	0.007
	17863596	---	---	---	-1.09	0.047
	17860188	NM_001134728 // NM_001134728	Spag16 // Spag16	sperm associated antigen 16 // sperm associated antigen 16	-1.09	0.019
	17635417	NM_001139494	Lrtomt	leucine rich transmembrane and 0-methyltransferase domain containing	-1.09	0.036
	17875942	---	---	---	-1.09	0.021
	17832724	NM_001100907	Hoxc9	homeobox C9	-1.09	0.014
	17879358	NR_031796	Mir351	microRNA mir-351	-1.09	0.008
	17649853	NM_001107033	Tbx2	T-box 2	-1.09	0.02
	17699784	---	---	---	-1.09	0.036
	17642797	NM_001191563	Sorcs1	sortilin-related VPS10 domain containing receptor 1	-1.09	0.018
	17874643	---	---	---	-1.09	0.016
	17842200	XM_001075304	Ubtfl1	upstream binding transcription factor, RNA polymerase I-like 1	-1.09	0.04
	17766393	NM_001107778	Hspa12b	heat shock protein 12B	-1.09	0.031
	17784380	NM_031538	Cd8a	CD8a molecule	-1.09	0.038
	17735596	XR_006173	LOC502504	similar to CG11883-PB, isoform B	-1.09	0.044
	17870536	NM_001025654	Rhox7	reproductive homeobox 7	-1.09	0.027
	17799543	---	---	---	-1.09	0.04
	17792744	NM_153298 // NM_153298 // NM_153298	Sfxn5 // Sfxn5 // Sfxn5	sideroflexin 5 // sideroflexin 5 // sideroflexin 5	-1.09	0.008
	17880497	XM_002729047	LOC100363048	rCG47273-like	-1.09	0.045
	17762178	ENSRNOT00000049144 // ENSRNOT00000049144 // ENSRNOT00000049144	RGD1564306 // Dppa5 // RGD1559995	similar to developmental pluripotency associated 5 // developmental pluripotency associated 5 // similar to developmental pluripotency associated 5	-1.09	0.049
	17674897	ENSRNOT00000056680	Pxmp2	peroxisomal membrane protein 2	-1.09	0.017
	17739667	NM_207605	Sh2d2a	SH2 domain containing 2A	-1.09	0.001
	17791527	---	---	---	-1.09	0.036
	17783719	---	---	---	-1.09	0.036
	17771045	---	---	---	-1.1	0.018
	17762108	---	---	---	-1.1	0.016
	17727093	ENSRNOT00000020851	Mapk4	mitogen-activated protein kinase 4	-1.1	0.039
	17686666	NM_001191673	Ly9	lymphocyte antigen 9	-1.1	0.01
	17767286	ENSRNOT00000012765	Tmem74b	transmembrane protein 74B	-1.1	0.037
	17801684	---	---	---	-1.1	0.021
	17778845	ENSRNOT00000008961	Samhd1	SAM domain and HD domain, 1	-1.1	0.009
	17723024	---	---	---	-1.1	0.022
	17867516	---	---	---	-1.1	0.036
	17673002	NM_153305	Fzd9	frizzled family receptor 9	-1.1	0.034
	17814271	NM_001013243	Slc30a3	solute carrier family 30 (zinc transporter), member 3	-1.1	0.027
	17700603	---	---	---	-1.1	0.029
	17611240	---	---	---	-1.1	0.009
	17705538	ENSRNOT00000060304 // ENSRNOT00000060304	LOC100360696 // LOC100359587	RGD1359684 protein-like // RGD1359684 protein-like	-1.1	0.009
	17835339	NM_001108085	Cradd	CASP2 and RIPK1 domain containing adaptor with death domain	-1.1	0.008
	17615020	NM_001110808	Capn12	calpain 12	-1.1	0.007
	17772091	---	---	---	-1.1	0.02
	17867975	NM_001134637	Plin5	perilipin 5	-1.1	0.024
	17682637	ENSRNOT00000004354	Lefty2	Left-right determination factor 2	-1.1	0.049
	17713368	NM_001109389	LOC680045	hypothetical protein LOC680045	-1.1	0.027
	17769927	---	---	---	-1.1	0.042
	17856029	NM_001008864 // NM_001008864	Prss45 // Prss45	protease, serine, 45 // protease, serine, 45	-1.1	0.05
	17757830	NM_001106381	Susd2	sushi domain containing 2	-1.1	0.038
	17778258	XM_002726266	LOC100363280	mCG140681-like	-1.1	0.033
	17730182	---	---	---	-1.1	0.044
	17634147	ENSRNOT00000021109	Rhcg	Rh family, C glycoprotein	-1.1	0.048
	17830627	NM_001130567	Dmc1	DMC1 dosage suppressor of mck1 homolog, meiosis-specific homologous recombination (yeast)	-1.1	0.044
	17720484	NM_001013057	Akr1c2	aldo-keto reductase family 1, member C2	-1.1	0.02
	17809600	---	---	---	-1.1	0.023
	17805157	NR_031916 // NR_031916 // NR_031916	Mir200a // Mir200a // Mir200a	microRNA mir-200a // microRNA mir-200a // microRNA mir-200a	-1.1	0.031
	17791387	NM_001191087	Hoxa6	homeobox A6	-1.1	0.033
	17816103	---	---	---	-1.1	0.019
	17667071	NM_001108846	Gsc2	goosecoid homeobox 2	-1.1	0.033
	17698243	ENSRNOT00000048594 // ENSRNOT00000048594 // ENSRNOT00000048594 // ENSRNOT00000048594 // ENSRNOT00000048594 // ENSRNOT00000048594 // ENSRNOT00000048594 // ENSRNOT00000048594 // ENSRNOT00000048594 // ENSRNOT00000048594 // ENSRNOT00000048594 // ENSRNOT00000048594 // ENSRNOT00000048594 // ENSRNOT00000048594 // ENSRNOT00000048594 // ENSRNOT00000048594 // ENSRNOT00000048594 // ENSRNOT00000048594	LOC100363965 // LOC100361576 // LOC691315 // LOC100363965 // LOC100361576 // LOC691315 // LOC100363965 // LOC100361576 // LOC691315 // LOC100363965 // LOC100361576 // LOC691315 // LOC100363965 // LOC100361576 // LOC691315 // LOC100363965 // LOC100361576 // LOC691315	rCG64477-like // rCG38400-like // T-cell receptor alpha chain V region CTL-L17-like // rCG64477-like // rCG38400-like // T-cell receptor alpha chain V region CTL-L17-like // rCG64477-like // rCG38400-like // T-cell receptor alpha chain V region CTL-L17-like // rCG64477-like // rCG38400-like // T-cell receptor alpha chain V region CTL-L17-like // rCG64477-like // rCG38400-like // T-cell receptor a…	-1.1	0.042
	17824123	NM_001191873	Gsc	goosecoid homeobox	-1.1	0.036
	17644504	XM_001059305	Ccdc154	coiled-coil domain containing 154	-1.1	0.027
	17876932	---	---	---	-1.1	0.005
	17637898	---	---	---	-1.1	0.044
	17712732	ENSRNOT00000018741	Spag11b	sperm associated antigen 11B	-1.1	0.045
	17847383	NM_031804	Cish	cytokine inducible SH2-containing protein	-1.1	0.003
	17766772	NM_001108960	Otor	otoraplin	-1.1	0.04
	17619162	NM_001000167	Olr153	olfactory receptor 153	-1.1	0.021
	17629646	---	---	---	-1.1	0.002
	17880454	---	---	---	-1.1	0.011
	17880238	---	---	---	-1.1	0.009
	17737182	ENSRNOT00000045438	Slc10a5	solute carrier family 10 (sodium/bile acid cotransporter family), member 5	-1.1	0.017
	17644606	NM_001013965	Tekt4	tektin 4	-1.1	0.023
	17613233	NM_001008942	V1rd15	vomeronasal 1 receptor, D15	-1.1	0.046
	17629496	NM_001008942	V1rd15	vomeronasal 1 receptor, D15	-1.1	0.046
	17880204	XM_002727867	LOC100362032	hypothetical protein LOC100362032	-1.1	0.04
	17746202	---	---	---	-1.1	0.032
	17838598	---	---	---	-1.1	0.03
	17863054	---	---	---	-1.1	0.006
	17730371	---	---	---	-1.1	0.044
	17818295	ENSRNOT00000009896	Cyp46a1	cytochrome P450, family 46, subfamily a, polypeptide 1	-1.1	0.019
	17800802	ENSRNOT00000010645	Rab3b	RAB3B, member RAS oncogene family	-1.1	0
	17634720	---	---	---	-1.1	0.04
	17767380	AY621350	Defb19	defensin beta 19	-1.1	0.006
	17847979	NM_133385	Ucn2	urocortin 2	-1.1	0.043
	17613223	ENSRNOT00000031462	Rdh13	retinol dehydrogenase 13 (all-trans/9-cis)	-1.1	0.012
	17805627	NM_001106634	Sdr16c5	short chain dehydrogenase/reductase family 16C, member 5	-1.1	0.042
	17675680	---	---	---	-1.11	0.029
	17643730	NM_001105762	RGD1565166	similar to MGC45438 protein	-1.11	0.029
	17664476	NM_001013979	LOC304131	similar to C21ORF7	-1.11	0.028
	17636796	---	---	---	-1.11	0.012
	17769064	---	---	---	-1.11	0.033
	17613662	---	---	---	-1.11	0.03
	17756604	BC168181	Tnxb	tenascin XB	-1.11	0.047
	17651899	---	---	---	-1.11	0.014
	17707455	---	---	---	-1.11	0.012
	17718449	NM_001170429	Nxnl2	nucleoredoxin-like 2	-1.11	0.026
	17699345	ENSRNOT00000015367	Fgf9	fibroblast growth factor 9	-1.11	0.003
	17621403	NM_022849	Dmbt1	deleted in malignant brain tumors 1	-1.11	0.02
	17735022	---	---	---	-1.11	0.03
	17712173	---	---	---	-1.11	0.043
	17700941	---	---	---	-1.11	0.047
	17616452	NM_001173526	Ntn5	netrin 5	-1.11	0.004
	17685625	---	---	---	-1.11	0.006
	17615080	ENSRNOT00000048677	Rasgrp4	RAS guanyl releasing protein 4	-1.11	0.042
	17658966	---	---	---	-1.11	0.015
	17726148	---	---	---	-1.11	0
	17774865	---	---	---	-1.11	0.003
	17745945	ENSRNOT00000017937	Pdzd2	PDZ domain containing 2	-1.11	0.041
	17684758	ENSRNOT00000013873	Lhx9	LIM homeobox 9	-1.11	0.048
	17849037	NR_031885	Mir138-1	microRNA mir-138-1	-1.11	0.031
	17869069	---	---	---	-1.11	0.04
	17825339	---	---	---	-1.11	0.013
	17697116	NM_001106025	Zmynd17	zinc finger, MYND-type containing 17	-1.11	0.033
	17856676	NM_001047920	LOC367195	similar to 60S RIBOSOMAL PROTEIN L7	-1.11	0.025
	17684016	ENSRNOT00000035044	Il19	interleukin 19	-1.11	0.026
	17857314	NM_001106889 // NM_001106889 // NM_001106889	Ptk7 // Ptk7 // Ptk7	PTK7 protein tyrosine kinase 7 // PTK7 protein tyrosine kinase 7 // PTK7 protein tyrosine kinase 7	-1.11	0.038
	17699546	NR_032286	Mir598	microRNA mir-598	-1.11	0.029
	17878829	NM_001014273 // NM_001014273	Armcx3 // Armcx3	armadillo repeat containing, X-linked 3 // armadillo repeat containing, X-linked 3	-1.11	0.005
	17694650	NM_001004087	Pcdh7	protocadherin 7	-1.11	0.027
	17728596	ENSRNOT00000037766 // ENSRNOT00000037766 // ENSRNOT00000037766	LOC100363196 // LOC100363196 // LOC100363196	rCG51614-like // rCG51614-like // rCG51614-like	-1.11	0.002
	17803818	NM_001107989	Mfap2	microfibrillar-associated protein 2	-1.11	0.008
	17708128	---	---	---	-1.11	0.034
	17641360	---	---	---	-1.12	0.028
	17702319	ENSRNOT00000060352 // ENSRNOT00000060352	LOC100364113 // LOC100361213	mCG140239-like // mCG140239-like	-1.12	0.047
	17804457	---	---	---	-1.12	0.016
	17698448	---	---	---	-1.12	0.003
	17657249	---	---	---	-1.12	0.016
	17643393	ENSRNOT00000061706	LOC688708	similar to ATP-binding cassette, sub-family C (CFTR/MRP), member 1	-1.12	0.032
	17879614	---	---	---	-1.12	0.002
	17686794	NM_053834	Kcnj9	potassium inwardly-rectifying channel, subfamily J, member 9	-1.12	0.043
	17762024	---	---	---	-1.12	0.033
	17649462	---	---	---	-1.12	0.036
	17833511	---	---	---	-1.12	0.031
	17629006	NM_001008958	Vom1r10	vomeronasal 1 receptor 10	-1.12	0.033
	17791398	NR_031946	Mir196b	microRNA mir-196b	-1.12	0.022
	17832509	NM_001008810	Krt86	keratin 86	-1.12	0.009
	17619212	NM_001001033	Olr198	olfactory receptor 198	-1.12	0.002
	17875817	NM_031546	Rgn	regucalcin (senescence marker protein-30)	-1.12	0.026
	17702404	ENSRNOT00000060304 // ENSRNOT00000060304 // ENSRNOT00000060304 // ENSRNOT00000060304 // ENSRNOT00000060304 // ENSRNOT00000060304 // ENSRNOT00000060304 // ENSRNOT00000060304 // ENSRNOT00000060304 // ENSRNOT00000060304 // ENSRNOT00000060304 // ENSRNOT00000060304 // ENSRNOT00000060304 // ENSRNOT00000060304 // ENSRNOT00000060304 // ENSRNOT00000060304 // ENSRNOT00000060304 // ENSRNOT00000060304 // ENS…	LOC100360696 // LOC100359587 // LOC100360696 // LOC100359587 // LOC100360696 // LOC100359587 // LOC100360696 // LOC100359587 // LOC100360696 // LOC100359587 // LOC100360696 // LOC100359587 // LOC100360696 // LOC100359587 // LOC100360696 // LOC100359587 // LOC100360696 // LOC100359587 // LOC100360696 // LOC100359587	RGD1359684 protein-like // RGD1359684 protein-like // RGD1359684 protein-like // RGD1359684 protein-like // RGD1359684 protein-like // RGD1359684 protein-like // RGD1359684 protein-like // RGD1359684 protein-like // RGD1359684 protein-like // RGD1359684 protein-like // RGD1359684 protein-like // RGD1359684 protein-like // RGD1359684 protein-like // RGD1359684 protein-like // RGD1359684 protein-li…	-1.12	0.023
	17685877	---	---	---	-1.12	0
	17773289	---	---	---	-1.12	0.017
	17767054	NM_013036	Sstr4	somatostatin receptor 4	-1.12	0.041
	17838699	NM_001077669	Slc39a4	solute carrier family 39 (zinc transporter), member 4	-1.12	0.043
	17658824	---	---	---	-1.12	0.001
	17701629	---	---	---	-1.12	0.01
	17611526	AF452647 // AF452647	Syne1 // Syne1	spectrin repeat containing, nuclear envelope 1 // spectrin repeat containing, nuclear envelope 1	-1.12	0.029
	17681607	NM_021684	Adcy10	adenylate cyclase 10 (soluble)	-1.12	0.037
	17714483	NM_001047934 // NM_001047934 // NM_001047934	LOC498705 // LOC498705 // LOC498705	hypothetical protein LOC498705 // hypothetical protein LOC498705 // hypothetical protein LOC498705	-1.13	0.017
	17862711	NM_013021 // NM_013021 // NM_013021	Prph2 // Prph2 // Prph2	peripherin 2 // peripherin 2 // peripherin 2	-1.13	0.003
	17828767	---	---	---	-1.13	0.045
	17823573	---	---	---	-1.13	0.029
	17829845	---	---	---	-1.13	0.037
	17881068	XM_001063822	RGD1563590	similar to melanoma antigen 2	-1.13	0.008
	17783079	NM_001000848	Olr811	olfactory receptor 811	-1.13	0.03
	17702540	ENSRNOT00000060304 // ENSRNOT00000060304 // ENSRNOT00000060304 // ENSRNOT00000060304 // ENSRNOT00000060304 // ENSRNOT00000060304 // ENSRNOT00000060304 // ENSRNOT00000060304 // ENSRNOT00000060304 // ENSRNOT00000060304 // ENSRNOT00000060304 // ENSRNOT00000060304 // ENSRNOT00000060304 // ENSRNOT00000060304 // ENSRNOT00000060304 // ENSRNOT00000060304 // ENSRNOT00000060304 // ENSRNOT00000060304 // ENS…	LOC100360696 // LOC100359587 // LOC100360696 // LOC100359587 // LOC100360696 // LOC100359587 // LOC100360696 // LOC100359587 // LOC100360696 // LOC100359587 // LOC100360696 // LOC100359587 // LOC100360696 // LOC100359587 // LOC100360696 // LOC100359587 // LOC100360696 // LOC100359587 // LOC100360696 // LOC100359587	RGD1359684 protein-like // RGD1359684 protein-like // RGD1359684 protein-like // RGD1359684 protein-like // RGD1359684 protein-like // RGD1359684 protein-like // RGD1359684 protein-like // RGD1359684 protein-like // RGD1359684 protein-like // RGD1359684 protein-like // RGD1359684 protein-like // RGD1359684 protein-like // RGD1359684 protein-like // RGD1359684 protein-like // RGD1359684 protein-li…	-1.13	0.016
	17799810	---	---	---	-1.13	0.042
	17762519	NM_001108954	B3galt1	UDP-Gal:betaGlcNAc beta 1,3-galactosyltransferase, polypeptide 1	-1.13	0.02
	17849173	---	---	---	-1.13	0.047
	17843475	---	---	---	-1.13	0.029
	17855400	NM_001105711	Grm2	glutamate receptor, metabotropic 2	-1.13	0.004
	17700323	NM_022868 // NM_022868 // NM_022868	Pcdh8 // Pcdh8 // Pcdh8	protocadherin 8 // protocadherin 8 // protocadherin 8	-1.13	0.02
	17818283	ENSRNOT00000057165	Hhipl1	HHIP-like 1	-1.13	0.048
	17843122	NM_021747	Acrv1	acrosomal vesicle protein 1	-1.13	0.003
	17855442	---	---	---	-1.13	0.046
	17685342	---	---	---	-1.13	0.025
	17762720	NM_001191901	Myo3b	myosin IIIB	-1.13	0.013
	17709024	NM_001033073	Defa-rs1	defensin alpha-related sequence 1	-1.13	0.02
	17880669	XR_086226	LOC680928	similar to TGF beta-inducible nuclear protein 1	-1.13	0.026
	17833212	NM_001000487	Olr962	olfactory receptor 962	-1.13	0.03
	17763682	NM_001000329	Olr588	olfactory receptor 588	-1.13	0.032
	17622029	---	---	---	-1.13	0.011
	17807279	NM_001000399	Olr852	olfactory receptor 852	-1.13	0.037
	17661181	NM_001008819	Krt33b	keratin 33B	-1.13	0.01
	17808404	---	---	---	-1.13	0.047
	17833270	NM_001000697	Olr1067	olfactory receptor 1067	-1.13	0.002
	17741625	---	---	---	-1.13	0.01
	17791258	XM_575471	RGD1563352	similar to ribosomal protein S11	-1.13	0.006
	17702682	---	---	---	-1.14	0.017
	17794981	---	---	---	-1.14	0.017
	17802918	---	---	---	-1.14	0.027
	17870903	NM_001047882	LOC307727	similar to Probable chromodomain-helicase-DNA-binding protein KIAA1416	-1.14	0.038
	17769960	---	---	---	-1.14	0.008
	17629459	NM_001172164	Nlrp4	NLR family, pyrin domain containing 4	-1.14	0.001
	17664755	NR_032753	Mir802	microRNA mir-802	-1.14	0.021
	17851823	ENSRNOT00000016580	Cxcr5	chemokine (C-X-C motif) receptor 5	-1.14	0.025
	17674304	---	---	---	-1.14	0.006
	17708814	---	---	---	-1.14	0.043
	17872697	---	---	---	-1.14	0.011
	17874814	ENSRNOT00000047828	Fmr1nb	fragile X mental retardation 1 neighbor	-1.14	0.024
	17612189	---	---	---	-1.14	0.028
	17875153	---	---	---	-1.14	0.019
	17795621	NM_153726 // NM_153726	Ly49s3 // Ly49s3	Ly-49 stimulatory receptor 3 // Ly-49 stimulatory receptor 3	-1.14	0.027
	17851115	---	---	---	-1.14	0.021
	17671669	---	---	---	-1.14	0.008
	17649958	---	---	---	-1.14	0.017
	17863459	BC082106	RGD1309049	similar to RIKEN cDNA 4933415F23	-1.14	0.003
	17619198	NM_001000176	Olr171	olfactory receptor 171	-1.14	0.029
	17703439	---	---	---	-1.14	0.048
	17689038	NM_153314	Ugt2b17	UDP glucuronosyltransferase 2 family, polypeptide B17	-1.14	0.03
	17868103	BC082068 // BC082068	LOC363337 // LOC363337	similar to RIKEN cDNA 1700081O22 // similar to RIKEN cDNA 1700081O22	-1.14	0.023
	17871315	---	---	---	-1.14	0.016
	17785142	---	---	---	-1.15	0.011
	17659058	NR_031909 // NR_031909 // NR_031909	Mir193 // Mir193 // Mir193	microRNA mir-193 // microRNA mir-193 // microRNA mir-193	-1.15	0.012
	17808229	---	---	---	-1.15	0.032
	17852394	NR_031849	Mir34c	microRNA mir-34c	-1.15	0.033
	17669026	NR_032745	Mir568	microRNA mir-568	-1.15	0.042
	17822109	XR_147033	LOC100912965	L-lactate dehydrogenase A chain-like	-1.15	0.001
	17702560	ENSRNOT00000044926	LOC100360516	RGD1359684 protein-like	-1.15	0.003
	17698288	ENSRNOT00000044926	LOC100360516	RGD1359684 protein-like	-1.15	0.003
	17840701	NM_001000423	Olr1106	olfactory receptor 1106	-1.15	0.045
	17630149	---	---	---	-1.15	0.015
	17737049	ENSRNOT00000048046	LOC100360722	signal-regulatory protein alpha-like	-1.15	0.013
	17809342	NM_001077651	Elavl4	ELAV (embryonic lethal, abnormal vision, Drosophila)-like 4 (Hu antigen D)	-1.15	0.003
	17843223	NM_001001120	Olr1197	olfactory receptor 1197	-1.15	0.007
	17762282	NR_003722	Gapdh-ps1	glyceraldehyde-3-phosphate dehydrogenase, pseudogene 1	-1.15	0.009
	17690113	---	---	---	-1.15	0.026
	17867686	XM_003749293	LOC367597	similar to nidogen 2	-1.15	0.043
	17667302	XM_001064915	Olr1571	olfactory receptor 1571	-1.15	0.04
	17744234	ENSRNOT00000065224	Thbs4	thrombospondin 4	-1.15	0.036
	17875857	XM_002730201	LOC100359820	NSA2 ribosome biogenesis homolog-like	-1.15	0.026
	17760202	---	---	---	-1.15	0.026
	17842973	---	---	---	-1.15	0.036
	17818483	---	---	---	-1.15	0.047
	17675616	---	---	---	-1.15	0.033
	17845008	ENSRNOT00000037941	Megf11	multiple EGF-like-domains 11	-1.15	0.04
	17800846	NR_032765	Mir761	microRNA mir-761	-1.15	0.032
	17824116	---	---	---	-1.15	0.02
	17774184	NM_001000672	Olr535	olfactory receptor 535	-1.15	0.009
	17671173	---	---	---	-1.15	0.023
	17749807	---	---	---	-1.15	0.018
	17803188	---	---	---	-1.16	0.031
	17786257	ENSRNOT00000011292	Syn2	synapsin II	-1.16	0.013
	17721842	---	---	---	-1.16	0.018
	17725349	---	---	---	-1.16	0.049
	17824340	NR_032272 // NR_032272 // NR_032272	Mir380 // Mir380 // Mir380	microRNA mir-380 // microRNA mir-380 // microRNA mir-380	-1.16	0.042
	17726266	XM_003751785	LOC100359834	migration inhibitory factor-like	-1.16	0.023
	17701231	---	---	---	-1.16	0.027
	17767944	---	---	---	-1.16	0.045
	17714680	---	---	---	-1.16	0.022
	17829231	---	---	---	-1.16	0.027
	17615632	---	---	---	-1.16	0.035
	17814962	ENSRNOT00000041376	RGD1563157	similar to 60S ribosomal protein L35	-1.16	0.003
	17800849	---	---	---	-1.16	0.007
	17817747	---	---	---	-1.16	0.033
	17818525	---	---	---	-1.16	0.047
	17857019	---	---	---	-1.16	0.038
	17629025	NM_001008900	Vom1r22	vomeronasal 1 receptor 22	-1.17	0.04
	17821415	---	---	---	-1.17	0.045
	17612424	NM_001008905	Vom1r8	vomeronasal 1 receptor 8	-1.17	0.01
	17723299	---	---	---	-1.17	0.031
	17781529	---	---	---	-1.17	0.028
	17648358	---	---	---	-1.17	0.042
	17711311	---	---	---	-1.17	0.031
	17699808	NM_031783	Nefl	neurofilament, light polypeptide	-1.17	0.032
	17652486	---	---	---	-1.17	0.004
	17866368	---	---	---	-1.17	0.03
	17824809	ENSRNOT00000049534 // ENSRNOT00000049534 // ENSRNOT00000049534 // ENSRNOT00000049534 // ENSRNOT00000049534 // ENSRNOT00000049534 // ENSRNOT00000049534 // ENSRNOT00000049534 // ENSRNOT00000049534 // ENSRNOT00000049534 // ENSRNOT00000049534 // ENSRNOT00000049534 // ENSRNOT00000049534 // ENSRNOT00000049534 // ENSRNOT00000049534	LOC100362271 // LOC100361209 // LOC100360822 // LOC100360628 // LOC100360581 // LOC100360481 // LOC100360344 // LOC100360329 // LOC100360169 // LOC100359530 // RGD1565478 // RGD1564392 // LOC686380 // LOC679237 // RGD1564284	rCG21035-like // hypothetical protein LOC100361209 // hypothetical protein LOC100360822 // rCG58847-like // rCG58847-like // rCG21044-like // hypothetical protein LOC100360344 // hypothetical protein LOC100360329 // rCG21044-like // rCG21044-like // similar to Immunoglobulin heavy chain (gamma polypeptide) // similar to immunoglobulin heavy chain variable region // Ig heavy chain V region 5-84-li…	-1.18	0.004
	17869975	---	---	---	-1.18	0.024
	17853758	---	---	---	-1.18	0.007
	17698078	NM_001000838	Olr1622	olfactory receptor 1622	-1.18	0.046
	17873282	---	---	---	-1.18	0.04
	17661166	---	---	---	-1.18	0.027
	17728146	ENSRNOT00000040473 // ENSRNOT00000040473 // ENSRNOT00000040473 // ENSRNOT00000040473	LOC100363170 // LOC689215 // LOC688758 // LOC363336	rCG53134-like // hypothetical protein LOC689215 // similar to RIKEN cDNA 5031410I06 // hypothetical LOC363336	-1.18	0.017
	17837275	---	---	---	-1.18	0.025
	17880527	---	---	---	-1.18	0.041
	17767283	---	---	---	-1.18	0.039
	17670915	---	---	---	-1.18	0.02
	17711240	---	---	---	-1.18	0.015
	17732244	XR_085680	LOC100365858	zinc finger CCCH type, antiviral 1-like	-1.18	0.039
	17677537	ENSRNOT00000001349 // ENSRNOT00000001349	Tect2 // Atp6v0a2	tectonic 2 // ATPase, H+ transporting, lysosomal V0 subunit A2	-1.18	0.045
	17843480	NR_037614	Vof16	ischemia related factor vof-16	-1.19	0.039
	17667570	---	---	---	-1.19	0.014
	17629378	NM_001000113	Olr8	olfactory receptor 8	-1.19	0.013
	17707754	---	---	---	-1.19	0.006
	17835454	---	---	---	-1.19	0.005
	17774102	NM_001000287	Olr448	olfactory receptor 448	-1.19	0.024
	17869526	---	---	---	-1.19	0.048
	17614006	---	---	---	-1.19	0.002
	17615499	XM_574423	RGD1560088	similar to NADH:ubiquinone oxidoreductase B15 subunit	-1.19	0.016
	17764253	---	---	---	-1.2	0.04
	17763752	NM_001001378	Olr684	olfactory receptor 684	-1.2	0.005
	17736435	---	---	---	-1.2	0.023
	17865391	---	---	---	-1.2	0.011
	17868539	---	---	---	-1.2	0.029
	17806944	NM_001000897	Olr837	olfactory receptor 837	-1.2	0.018
	17810043	NM_001000515	Olr856	olfactory receptor 856	-1.2	0.01
	17845173	ENSRNOT00000044887	Cilp	cartilage intermediate layer protein, nucleotide pyrophosphohydrolase	-1.2	0.042
	17656469	---	---	---	-1.21	0.049
	17628078	---	---	---	-1.21	0.009
	17651611	---	---	---	-1.21	0.001
	17792241	---	---	---	-1.21	0.037
	17755918	NM_001001006	Olr1681	olfactory receptor 1681	-1.21	0.004
	17640748	NM_001106339	Ms4a4c	membrane-spanning 4-domains, subfamily A, member 4C	-1.21	0.007
	17743076	ENSRNOT00000031437 // ENSRNOT00000031437	Adh5 // Adh4	alcohol dehydrogenase 5 (class III), chi polypeptide // alcohol dehydrogenase 4 (class II), pi polypeptide	-1.21	0.045
	17669919	---	---	---	-1.21	0.011
	17850947	---	---	---	-1.21	0.023
	17783893	NM_001008922	Vom1r73	vomeronasal 1 receptor 73	-1.22	0.049
	17688608	ENSRNOT00000065599	LOC501937	similar to PRAME family member 8	-1.22	0.038
	17762011	---	---	---	-1.22	0.011
	17876660	---	---	---	-1.22	0.006
	17699332	NM_001033685	Sap18	Sin3-associated polypeptide 18	-1.22	0.039
	17785669	---	---	---	-1.22	0.036
	17824338	NR_031943 // NR_031943	Mir299 // Mir299	microRNA mir-299 // microRNA mir-299	-1.22	0.025
	17635555	NM_001001023	Olr94	olfactory receptor 94	-1.22	0.003
	17859208	---	---	---	-1.23	0.032
	17673367	---	---	---	-1.23	0.038
	17766594	---	---	---	-1.23	0.041
	17794638	---	---	---	-1.23	0.008
	17878279	---	---	---	-1.24	0.003
	17732640	---	---	---	-1.24	0.027
	17815530	ENSRNOT00000008803	Meox2	mesenchyme homeobox 2	-1.24	0.044
	17871861	NR_031855	Mir98	microRNA mir-98	-1.24	0.027
	17796833	---	---	---	-1.24	0.027
	17641532	NM_001106350	Dkk1	dickkopf 1 homolog (Xenopus laevis)	-1.24	0.041
	17792040	---	---	---	-1.25	0.041
	17723017	---	---	---	-1.25	0.012
	17624372	---	---	---	-1.25	0.031
	17652944	---	---	---	-1.25	0.048
	17704888	XM_001075637	RGD1560069	similar to ribosomal protein L27	-1.26	0.037
	17862720	---	---	---	-1.26	0.017
	17831387	NR_031802	Mirlet7b	microRNA let-7b	-1.27	0.044
	17868327	---	---	---	-1.27	0.012
	17755952	NM_001001112	Olr1699	olfactory receptor 1699	-1.28	0.004
	17626334	---	---	---	-1.28	0.049
	17709493	---	---	---	-1.29	0.045
	17744607	---	---	---	-1.29	0.039
	17872079	---	---	---	-1.29	0.01
	17640353	XM_001073995	LOC686411	similar to Prostatic steroid-binding protein C1 chain precursor (Prostatein peptide C1)	-1.29	0.008
	17641707	---	---	---	-1.3	0.01
	17683348	NR_031835	Mir29b-2	microRNA mir-29b-2	-1.3	0.012
	17850020	---	---	---	-1.31	0.023
	17761954	---	---	---	-1.32	0.023
	17727127	---	---	---	-1.33	0.01
	17819311	---	---	---	-1.35	0.004
	17848806	---	---	---	-1.36	0.007
	17711299	---	---	---	-1.36	0.03
	17774158	NM_001000312	Olr510	olfactory receptor 510	-1.36	0.031
	17628290	---	---	---	-1.38	0.015
	17720694	---	---	---	-1.4	0.008
	17692857	ENSRNOT00000002927	Mepe	matrix extracellular phosphoglycoprotein	-1.4	0.004
	17867324	---	---	---	-1.43	0.022
	17720678	---	---	---	-1.49	0.004
	17627598	---	---	---	-1.5	0.013
	17797421	---	---	---	-1.53	0.035
	17696875	---	---	---	-1.58	0.041
	17641941	---	---	---	-1.95	0.032
