# Supplementary material for: Gene Expression Profiling of Peri-Implant Healing of PLGA-Li+ Implants Suggests an Activated Wnt Signaling Pathway In Vivo
Source: PLoS One. 2014 Jul 21;9(7):e102597. doi: 10.1371/journal.pone.0102597 (PMC4105622; doi:10.1371/journal.pone.0102597)
Supplement: Table S3 — List of all differentially regulated genes between Ctrl day 28 vs. 7 (p<0.05, no specific fold change (FC) limit). Genes with a positive FC indicate genes upregulated at 28 days and negative FC values indicates downregulated genes. (XLSX) [file pone.0102597.s003.xlsx]

## Sheet: Blad1
	Table S3. List of all differentially regulated genes between Ctrl day 28 vs. 7 (p< 0.05, no specific fold change (FC) limit).
	Genes with a positive FC indicate genes upregulated at 28 days and negative FC values indicates downregulated genes.
	Probe Set ID	Gene Accession	Gene Symbol	Gene Description	FC Ctrl day 28 vs. 7	P-value
	17644564	NM_001105772	Prss34	protease, serine, 34	3.42	0.0397
	17874631	NM_001033926	Fhl1	four and a half LIM domains 1	3.18	0.0405
	17792068	---	---	---	3	0.0106
	17647364	---	---	---	2.42	0.0328
	17784321	---	---	---	2.38	0.0306
	17791938	ENSRNOT00000068367 // ENSRNOT00000068367 // ENSRNOT00000068367 // ENSRNOT00000068367 // ENSRNOT00000068367 // ENSRNOT00000068367	LOC100364188 // LOC100363970 // LOC100363617 // LOC690580 // LOC690499 // LOC690471	rCG64263-like // rCG64263-like // rCG64263-like // Ig kappa chain V-VI region NQ2-17,4,1-like // Ig kappa chain V-VI region NQ2-17,4,1-like // Ig kappa chain V-VI region NQ2-17,4,1-like	2.21	0.0114
	17797920	NM_012784	Cnr1	cannabinoid receptor 1 (brain)	2.08	0.0497
	17880704	XM_003749464	LOC690872	hypothetical protein LOC690872	2.08	0.00344
	17748135	NM_201417	Rxfp1	relaxin/insulin-like family peptide receptor 1	2.08	0.000468
	17784306	---	---	---	1.95	0.00153
	17784007	XM_001071128	Mmrn1	multimerin 1	1.89	0.00767
	17641941	---	---	---	1.87	0.0221
	17703140	XM_003752804	LOC100912724	mast cell protease 8-like	1.86	0.0182
	17696218	XM_002725004	LOC686087	similar to motile sperm domain containing 1	1.84	0.0214
	17792051	ENSRNOT00000048477	LOC502842	Ig kappa chain V-III region MOPC 321-like	1.78	0.0195
	17699080	NM_019323	Mcpt9	mast cell protease 9	1.78	0.0321
	17681792	XM_001065477	Sh2d1b2	SH2 domain protein 1B2	1.78	0.0133
	17784247	ENSRNOT00000050341 // ENSRNOT00000050341 // ENSRNOT00000050341 // ENSRNOT00000050341	RGD1565252 // RGD1565252 // RGD1565252 // RGD1565252	similar to immunoglobulin kappa-chain // similar to immunoglobulin kappa-chain // similar to immunoglobulin kappa-chain // similar to immunoglobulin kappa-chain	1.77	0.0124
	17817227	---	---	---	1.77	0.00775
	17824930	BC092592 // BC092592 // BC092592	Igha // Igha // Igha	immunoglobulin heavy chain, alpha // immunoglobulin heavy chain, alpha // immunoglobulin heavy chain, alpha	1.75	0.0158
	17644586	XM_001059769	RGD1559662	similar to implantation serine proteinase 2	1.75	0.027
	17737576	---	---	---	1.71	0.00456
	17640313	---	---	---	1.7	0.0376
	17640315	---	---	---	1.7	0.0376
	17825000	---	---	---	1.67	0.0166
	17825081	ENSRNOT00000044309	RGD1561247	similar to IG HEAVY CHAIN V REGION VH558 A1/A4 PRECURSOR	1.66	0.00464
	17772383	---	---	---	1.66	0.0355
	17743909	---	---	---	1.63	0.00522
	17794638	---	---	---	1.63	0.000262
	17724702	NM_001107370	Cd226	CD226 molecule	1.63	0.0115
	17647885	NM_001109654	Gp1ba	glycoprotein Ib (platelet), alpha polypeptide	1.62	0.0215
	17679473	NM_021696	Serpinb2	serpin peptidase inhibitor, clade B (ovalbumin), member 2	1.61	0.048
	17784281	---	---	---	1.59	0.0237
	17874629	---	---	---	1.59	0.0422
	17699053	ENSRNOT00000038253 // ENSRNOT00000038253	LOC691620 // Mcpt1l2	similar to mast cell protease 1 // mast cell protease 1-like 2	1.59	0.0373
	17745035	---	---	---	1.58	0.00306
	17776835	NM_017016	Hdc	histidine decarboxylase	1.58	0.00323
	17874069	NM_030990	Plp1	proteolipid protein 1	1.58	0.00936
	17833272	NM_001001077	Olr1068	olfactory receptor 1068	1.57	0.0157
	17684692	---	---	---	1.56	0.0233
	17851106	NM_024140	Nrgn	neurogranin	1.56	0.0213
	17792083	ENSRNOT00000043097	LOC500192	Ig kappa chain V-IV region-like	1.56	0.0262
	17829240	BC105757	Pkhd1l1	polycystic kidney and hepatic disease 1-like 1	1.56	0.0246
	17797711	---	---	---	1.56	0.0203
	17852156	NM_001013181	Zbtb16	zinc finger and BTB domain containing 16	1.55	0.0278
	17750061	---	---	---	1.55	0.00119
	17766513	---	---	---	1.55	0.0173
	17737660	NR_001567	Terc	telomerase RNA component	1.54	0.0147
	17658054	NM_001105798	Alox12	arachidonate 12-lipoxygenase	1.54	0.0253
	17870146	ENSRNOT00000041850 // ENSRNOT00000041850 // ENSRNOT00000041850 // ENSRNOT00000041850 // ENSRNOT00000041850 // ENSRNOT00000041850 // ENSRNOT00000041850 // ENSRNOT00000041850 // ENSRNOT00000041850 // ENSRNOT00000041850 // ENSRNOT00000041850 // ENSRNOT00000041850 // ENSRNOT00000041850 // ENSRNOT00000041850 // ENSRNOT00000041850 // ENSRNOT00000041850 // ENSRNOT00000041850 // ENSRNOT00000041850 // ENS…	LOC100364306 // LOC691410 // LOC691403 // LOC690867 // LOC690626 // LOC690523 // LOC690439 // LOC690281 // LOC690122 // LOC690010 // LOC689948 // LOC689905 // LOC689837 // LOC689667 // LOC689658 // LOC688732 // LOC688587 // LOC688428 // LOC687062 // LOC686719 // LOC686131 // LOC686017 // LOC685989 // LOC685966 // LOC685853 // LOC680748 // LOC680198 // LOC501349 // LOC501299 // LOC100364306 // LOC…	hypothetical protein LOC100364306 // similar to Discs large homolog 5 (Placenta and prostate DLG) (Discs large protein P-dlg) // hypothetical protein LOC691403 // similar to Discs large homolog 5 (Placenta and prostate DLG) (Discs large protein P-dlg) // hypothetical protein LOC690626 // hypothetical protein LOC690523 // similar to spermatogenesis associated glutamate (E)-rich protein 4d // simil…	1.54	0.0066
	17824719	---	---	---	1.54	0.00497
	17874025	---	---	---	1.54	0.0121
	17720606	ENSRNOT00000067990	Prkcq	protein kinase C, theta	1.54	0.000687
	17700349	---	---	---	1.53	0.00715
	17806775	NM_001015016	Cd72	Cd72 molecule	1.53	0.000774
	17640748	NM_001106339	Ms4a4c	membrane-spanning 4-domains, subfamily A, member 4C	1.53	0.0329
	17681500	ENSRNOT00000003759	Selp	selectin P	1.53	0.0272
	17787560	NM_001191978	Clec1b	C-type lectin domain family 1, member B	1.52	0.0381
	17640675	ENSRNOT00000028433	Ms4a1	membrane-spanning 4-domains, subfamily A, member 1	1.52	0.00575
	17792071	---	---	---	1.52	0.0105
	17725099	ENSRNOT00000020697	Klhl14	kelch-like 14 (Drosophila)	1.52	0.00473
	17791880	---	---	---	1.52	0.0254
	17699046	NM_001135010	Mcpt8l2	mast cell protease 8-like 2	1.52	0.0085
	17644351	NM_001191589	Rpl3l	ribosomal protein L3-like	1.52	0.0117
	17740238	NM_001191900	Nup210l	nucleoporin 210-like	1.51	0.00845
	17666241	NM_001107089	Muc20	mucin 20, cell surface associated	1.51	0.0288
	17870102	NM_053459 // NM_053459 // NM_053459	Rab27b // Rab27b // Rab27b	RAB27B, member RAS oncogene family // RAB27B, member RAS oncogene family // RAB27B, member RAS oncogene family	1.51	0.00658
	17724641	NM_001012740	Cbln2	cerebellin 2 precursor	1.51	0.0415
	17670116	---	---	---	1.5	0.0118
	17734988	---	---	---	1.5	0.0281
	17868096	ENSRNOT00000041850 // ENSRNOT00000041850 // ENSRNOT00000041850 // ENSRNOT00000041850 // ENSRNOT00000041850 // ENSRNOT00000041850 // ENSRNOT00000041850 // ENSRNOT00000041850 // ENSRNOT00000041850 // ENSRNOT00000041850 // ENSRNOT00000041850 // ENSRNOT00000041850 // ENSRNOT00000041850 // ENSRNOT00000041850 // ENSRNOT00000041850 // ENSRNOT00000041850 // ENSRNOT00000041850 // ENSRNOT00000041850 // ENS…	LOC100364306 // LOC691410 // LOC691403 // LOC690867 // LOC690626 // LOC690523 // LOC690439 // LOC690281 // LOC690122 // LOC690010 // LOC689948 // LOC689905 // LOC689837 // LOC689667 // LOC689658 // LOC688732 // LOC688587 // LOC688428 // LOC687062 // LOC686719 // LOC686131 // LOC686017 // LOC685989 // LOC685966 // LOC685853 // LOC680748 // LOC680198 // LOC501349 // LOC501299 // LOC100364306 // LOC…	hypothetical protein LOC100364306 // similar to Discs large homolog 5 (Placenta and prostate DLG) (Discs large protein P-dlg) // hypothetical protein LOC691403 // similar to Discs large homolog 5 (Placenta and prostate DLG) (Discs large protein P-dlg) // hypothetical protein LOC690626 // hypothetical protein LOC690523 // similar to spermatogenesis associated glutamate (E)-rich protein 4d // simil…	1.5	0.00108
	17639905	ENSRNOT00000035921	LOC100362395	hypothetical protein LOC100362395	1.49	0.0201
	17768666	---	---	---	1.49	0.0483
	17686046	NM_144737	Fmo2	flavin containing monooxygenase 2	1.49	0.00826
	17757411	---	---	---	1.49	0.0115
	17670580	NM_001000042	Olr1569	olfactory receptor 1569	1.49	0.042
	17809971	AB235197 // AB235197	Mpl // Mpl	myeloproliferative leukemia virus oncogene // myeloproliferative leukemia virus oncogene	1.49	0.0227
	17703732	NM_001025751	Blk	B lymphoid tyrosine kinase	1.49	0.000122
	17756335	---	---	---	1.48	0.046
	17791600	NM_001107862	Nt5c3	5'-nucleotidase, cytosolic III	1.48	0.0143
	17640717	ENSRNOT00000032937	Ms4a6a	membrane-spanning 4-domains, subfamily A, member 6A	1.48	0.0139
	17830829	---	---	---	1.48	0.00171
	17772657	NM_012789	Dpp4	dipeptidylpeptidase 4	1.48	0.0101
	17647373	NM_001034125	Per1	period homolog 1 (Drosophila)	1.48	0.0099
	17829847	---	---	---	1.47	0.00268
	17620412	---	---	---	1.47	0.0483
	17682226	NM_001011908	Spta1	spectrin, alpha, erythrocytic 1 (elliptocytosis 2)	1.47	0.0194
	17726963	NM_053459	Rab27b	RAB27B, member RAS oncogene family	1.47	0.0108
	17821513	NM_001030020	Prkar2b	protein kinase, cAMP dependent regulatory, type II beta	1.46	0.0162
	17791813	---	---	---	1.46	0.00337
	17798590	NM_013044	Tmod1	tropomodulin 1	1.46	0.0372
	17693483	ENSRNOT00000003794	Ppbp	pro-platelet basic protein (chemokine (C-X-C motif) ligand 7)	1.46	0.0416
	17694664	---	---	---	1.46	0.00593
	17636248	NM_001105211	Mrvi1	murine retrovirus integration site 1 homolog	1.46	0.00791
	17764262	NM_001100528	Rag2	recombination activating gene 2	1.46	0.00921
	17692738	---	---	---	1.45	0.0169
	17843916	NM_001134635 // NM_001134635 // NM_001134635	RGD1566243 // RGD1566243 // RGD1566243	similar to protein of unknown function // similar to protein of unknown function // similar to protein of unknown function	1.45	0.00543
	17868068	ENSRNOT00000041850 // ENSRNOT00000041850 // ENSRNOT00000041850 // ENSRNOT00000041850 // ENSRNOT00000041850 // ENSRNOT00000041850 // ENSRNOT00000041850 // ENSRNOT00000041850 // ENSRNOT00000041850 // ENSRNOT00000041850 // ENSRNOT00000041850 // ENSRNOT00000041850 // ENSRNOT00000041850 // ENSRNOT00000041850 // ENSRNOT00000041850 // ENSRNOT00000041850 // ENSRNOT00000041850 // ENSRNOT00000041850 // ENS…	LOC100364306 // LOC691410 // LOC691403 // LOC690867 // LOC690626 // LOC690523 // LOC690439 // LOC690281 // LOC690122 // LOC690010 // LOC689948 // LOC689905 // LOC689837 // LOC689667 // LOC689658 // LOC688732 // LOC688587 // LOC688428 // LOC687062 // LOC686719 // LOC686131 // LOC686017 // LOC685989 // LOC685966 // LOC685853 // LOC680748 // LOC680198 // LOC501349 // LOC501299 // LOC100364306 // LOC…	hypothetical protein LOC100364306 // similar to Discs large homolog 5 (Placenta and prostate DLG) (Discs large protein P-dlg) // hypothetical protein LOC691403 // similar to Discs large homolog 5 (Placenta and prostate DLG) (Discs large protein P-dlg) // hypothetical protein LOC690626 // hypothetical protein LOC690523 // similar to spermatogenesis associated glutamate (E)-rich protein 4d // simil…	1.45	0.00213
	17700462	---	---	---	1.45	0.0373
	17860243	---	---	---	1.45	0.0272
	17764480	---	---	---	1.45	0.0272
	17698036	---	---	---	1.45	0.00597
	17791850	---	---	---	1.45	0.0281
	17789082	---	---	---	1.44	0.0187
	17817765	---	---	---	1.44	0.00655
	17648374	NM_001001098	Olr1515	olfactory receptor 1515	1.44	0.0154
	17738973	NM_017303	Kcnab1	potassium voltage-gated channel, shaker-related subfamily, beta member 1	1.44	0.0155
	17837148	NM_021697	Kcnv1	potassium channel, subfamily V, member 1	1.44	0.0425
	17645265	ENSRNOT00000009573	Havcr1	hepatitis A virus cellular receptor 1	1.44	0.0121
	17655736	NM_001013855	Timd2	T-cell immunoglobulin and mucin domain containing 2	1.44	0.0215
	17679910	NM_001014843	Faim3	Fas apoptotic inhibitory molecule 3	1.43	0.00185
	17737540	NM_001106422	Tnik	TRAF2 and NCK interacting kinase	1.42	0.00284
	17784263	---	---	---	1.42	0.029
	17637115	NM_001013237	Cd19	CD19 molecule	1.42	0.000723
	17868046	ENSRNOT00000041850 // ENSRNOT00000041850 // ENSRNOT00000041850 // ENSRNOT00000041850 // ENSRNOT00000041850 // ENSRNOT00000041850 // ENSRNOT00000041850 // ENSRNOT00000041850 // ENSRNOT00000041850 // ENSRNOT00000041850 // ENSRNOT00000041850 // ENSRNOT00000041850 // ENSRNOT00000041850 // ENSRNOT00000041850 // ENSRNOT00000041850 // ENSRNOT00000041850 // ENSRNOT00000041850 // ENSRNOT00000041850 // ENS…	LOC100364306 // LOC691410 // LOC691403 // LOC690867 // LOC690626 // LOC690523 // LOC690439 // LOC690281 // LOC690122 // LOC690010 // LOC689948 // LOC689905 // LOC689837 // LOC689667 // LOC689658 // LOC688732 // LOC688587 // LOC688428 // LOC687062 // LOC686719 // LOC686131 // LOC686017 // LOC685989 // LOC685966 // LOC685853 // LOC680748 // LOC680198 // LOC501349 // LOC501299 // LOC100364306 // LOC…	hypothetical protein LOC100364306 // similar to Discs large homolog 5 (Placenta and prostate DLG) (Discs large protein P-dlg) // hypothetical protein LOC691403 // similar to Discs large homolog 5 (Placenta and prostate DLG) (Discs large protein P-dlg) // hypothetical protein LOC690626 // hypothetical protein LOC690523 // similar to spermatogenesis associated glutamate (E)-rich protein 4d // simil…	1.42	0.00914
	17611483	NM_057103	Akap12	A kinase (PRKA) anchor protein 12	1.42	0.00325
	17868801	ENSRNOT00000041850 // ENSRNOT00000041850 // ENSRNOT00000041850 // ENSRNOT00000041850 // ENSRNOT00000041850 // ENSRNOT00000041850 // ENSRNOT00000041850 // ENSRNOT00000041850 // ENSRNOT00000041850 // ENSRNOT00000041850 // ENSRNOT00000041850 // ENSRNOT00000041850 // ENSRNOT00000041850 // ENSRNOT00000041850 // ENSRNOT00000041850 // ENSRNOT00000041850 // ENSRNOT00000041850 // ENSRNOT00000041850 // ENS…	LOC100364306 // LOC691410 // LOC691403 // LOC690867 // LOC690626 // LOC690523 // LOC690439 // LOC690281 // LOC690122 // LOC690010 // LOC689948 // LOC689905 // LOC689837 // LOC689667 // LOC689658 // LOC688732 // LOC688587 // LOC688428 // LOC687062 // LOC686719 // LOC686131 // LOC686017 // LOC685989 // LOC685966 // LOC685853 // LOC680748 // LOC680198 // LOC501349 // LOC501299 // LOC100364306 // LOC…	hypothetical protein LOC100364306 // similar to Discs large homolog 5 (Placenta and prostate DLG) (Discs large protein P-dlg) // hypothetical protein LOC691403 // similar to Discs large homolog 5 (Placenta and prostate DLG) (Discs large protein P-dlg) // hypothetical protein LOC690626 // hypothetical protein LOC690523 // similar to spermatogenesis associated glutamate (E)-rich protein 4d // simil…	1.42	0.00661
	17864410	NM_001007712	Sdpr	serum deprivation response	1.42	0.0108
	17872106	NM_001108254	Egfl6	EGF-like-domain, multiple 6	1.42	0.00132
	17868814	ENSRNOT00000041850 // ENSRNOT00000041850 // ENSRNOT00000041850 // ENSRNOT00000041850 // ENSRNOT00000041850 // ENSRNOT00000041850 // ENSRNOT00000041850 // ENSRNOT00000041850 // ENSRNOT00000041850 // ENSRNOT00000041850 // ENSRNOT00000041850 // ENSRNOT00000041850 // ENSRNOT00000041850 // ENSRNOT00000041850 // ENSRNOT00000041850 // ENSRNOT00000041850 // ENSRNOT00000041850 // ENSRNOT00000041850 // ENS…	LOC100364306 // LOC691410 // LOC691403 // LOC690867 // LOC690626 // LOC690523 // LOC690439 // LOC690281 // LOC690122 // LOC690010 // LOC689948 // LOC689905 // LOC689837 // LOC689667 // LOC689658 // LOC688732 // LOC688587 // LOC688428 // LOC687062 // LOC686719 // LOC686131 // LOC686017 // LOC685989 // LOC685966 // LOC685853 // LOC680748 // LOC680198 // LOC501349 // LOC501299	hypothetical protein LOC100364306 // similar to Discs large homolog 5 (Placenta and prostate DLG) (Discs large protein P-dlg) // hypothetical protein LOC691403 // similar to Discs large homolog 5 (Placenta and prostate DLG) (Discs large protein P-dlg) // hypothetical protein LOC690626 // hypothetical protein LOC690523 // similar to spermatogenesis associated glutamate (E)-rich protein 4d // simil…	1.42	0.0116
	17739553	FQ232638	Fcrl1	Fc receptor-like 1	1.42	0.000499
	17665416	---	---	---	1.41	0.0196
	17688845	NM_001025671	Rassf6	Ras association (RalGDS/AF-6) domain family member 6	1.41	0.026
	17687788	NM_001105989	Cr2	complement component (3d/Epstein Barr virus) receptor 2	1.41	0.00586
	17668868	ENSRNOT00000050092	Btla	B and T lymphocyte associated	1.41	0.00245
	17792037	---	---	---	1.41	0.00216
	17792086	XM_002729380	LOC502837	Ig kappa chain V19-17-like	1.41	0.00507
	17761968	ENSRNOT00000043533	Kynu	kynureninase	1.41	0.0262
	17682290	---	---	---	1.41	0.00261
	17726349	---	---	---	1.41	0.0314
	17662664	NM_001105713	Prkca	protein kinase C, alpha	1.41	0.000508
	17710569	NM_001014140	RGD1309676	similar to RIKEN cDNA 5730469M10	1.41	0.0208
	17690991	ENSRNOT00000057738	Pik3ip1	phosphoinositide-3-kinase interacting protein 1	1.41	0.0136
	17640736	---	---	---	1.41	0.0446
	17870356	---	---	---	1.41	0.0404
	17742434	ENSRNOT00000019638	Pde5a	phosphodiesterase 5A, cGMP-specific	1.4	0.00626
	17797699	NM_001135754	RGD1562865	similar to BTB and CNC homology 1, basic leucine zipper transcription factor 2	1.4	0.00493
	17821293	NM_138881	Rsad2	radical S-adenosyl methionine domain containing 2	1.4	0.0495
	17794983	---	---	---	1.4	0.0413
	17863402	ENSRNOT00000018552	Kcnq5l	potassium voltage-gated channel, subfamily Q, member 5-like	1.39	0.0171
	17655564	NM_183326	Gabra1	gamma-aminobutyric acid (GABA) A receptor, alpha 1	1.39	0.000169
	17786640	NM_001191977	Cecr2	cat eye syndrome chromosome region, candidate 2 homolog (human)	1.39	0.00324
	17867304	---	---	---	1.39	0.0127
	17835175	---	---	---	1.39	0.0324
	17869549	ENSRNOT00000041850 // ENSRNOT00000041850 // ENSRNOT00000041850 // ENSRNOT00000041850 // ENSRNOT00000041850 // ENSRNOT00000041850 // ENSRNOT00000041850 // ENSRNOT00000041850 // ENSRNOT00000041850 // ENSRNOT00000041850 // ENSRNOT00000041850 // ENSRNOT00000041850 // ENSRNOT00000041850 // ENSRNOT00000041850 // ENSRNOT00000041850 // ENSRNOT00000041850 // ENSRNOT00000041850 // ENSRNOT00000041850 // ENS…	LOC100364306 // LOC691410 // LOC691403 // LOC690867 // LOC690626 // LOC690523 // LOC690439 // LOC690281 // LOC690122 // LOC690010 // LOC689948 // LOC689905 // LOC689837 // LOC689667 // LOC689658 // LOC688732 // LOC688587 // LOC688428 // LOC687062 // LOC686719 // LOC686131 // LOC686017 // LOC685989 // LOC685966 // LOC685853 // LOC680748 // LOC680198 // LOC501349 // LOC501299 // LOC100364306 // LOC…	hypothetical protein LOC100364306 // similar to Discs large homolog 5 (Placenta and prostate DLG) (Discs large protein P-dlg) // hypothetical protein LOC691403 // similar to Discs large homolog 5 (Placenta and prostate DLG) (Discs large protein P-dlg) // hypothetical protein LOC690626 // hypothetical protein LOC690523 // similar to spermatogenesis associated glutamate (E)-rich protein 4d // simil…	1.39	0.0123
	17751564	NM_001047918	Bank1	B-cell scaffold protein with ankyrin repeats 1	1.39	0.0247
	17738812	ENSRNOT00000019305	P2ry1	purinergic receptor P2Y, G-protein coupled, 1	1.39	0.00515
	17791022	NM_001191611	Kel	Kell blood group, metallo-endopeptidase	1.39	0.0428
	17868893	---	---	---	1.39	0.0201
	17851268	NM_001000461	Olr1297	olfactory receptor 1297	1.39	0.0216
	17828502	ENSRNOT00000031284	RGD1561410	similar to sentrin 15	1.39	0.0324
	17617468	XM_001059420	Fam169b	family with sequence similarity 169, member B	1.39	0.00243
	17859862	---	---	---	1.38	0.0385
	17868071	ENSRNOT00000041850 // ENSRNOT00000041850 // ENSRNOT00000041850 // ENSRNOT00000041850 // ENSRNOT00000041850 // ENSRNOT00000041850 // ENSRNOT00000041850 // ENSRNOT00000041850 // ENSRNOT00000041850 // ENSRNOT00000041850 // ENSRNOT00000041850 // ENSRNOT00000041850 // ENSRNOT00000041850 // ENSRNOT00000041850 // ENSRNOT00000041850 // ENSRNOT00000041850 // ENSRNOT00000041850 // ENSRNOT00000041850 // ENS…	LOC100364306 // LOC691410 // LOC691403 // LOC690867 // LOC690626 // LOC690523 // LOC690439 // LOC690281 // LOC690122 // LOC690010 // LOC689948 // LOC689905 // LOC689837 // LOC689667 // LOC689658 // LOC688732 // LOC688587 // LOC688428 // LOC687062 // LOC686719 // LOC686131 // LOC686017 // LOC685989 // LOC685966 // LOC685853 // LOC680748 // LOC680198 // LOC501349 // LOC501299 // LOC100364306 // LOC…	hypothetical protein LOC100364306 // similar to Discs large homolog 5 (Placenta and prostate DLG) (Discs large protein P-dlg) // hypothetical protein LOC691403 // similar to Discs large homolog 5 (Placenta and prostate DLG) (Discs large protein P-dlg) // hypothetical protein LOC690626 // hypothetical protein LOC690523 // similar to spermatogenesis associated glutamate (E)-rich protein 4d // simil…	1.38	0.0216
	17696865	ENSRNOT00000041850 // ENSRNOT00000041850 // ENSRNOT00000041850 // ENSRNOT00000041850 // ENSRNOT00000041850 // ENSRNOT00000041850 // ENSRNOT00000041850 // ENSRNOT00000041850 // ENSRNOT00000041850 // ENSRNOT00000041850 // ENSRNOT00000041850 // ENSRNOT00000041850 // ENSRNOT00000041850 // ENSRNOT00000041850 // ENSRNOT00000041850 // ENSRNOT00000041850 // ENSRNOT00000041850 // ENSRNOT00000041850 // ENS…	LOC100364306 // LOC691410 // LOC691403 // LOC690867 // LOC690626 // LOC690523 // LOC690439 // LOC690281 // LOC690122 // LOC690010 // LOC689948 // LOC689905 // LOC689837 // LOC689667 // LOC689658 // LOC688732 // LOC688587 // LOC688428 // LOC687062 // LOC686719 // LOC686131 // LOC686017 // LOC685989 // LOC685966 // LOC685853 // LOC680748 // LOC680198 // LOC501349 // LOC501299 // LOC100364306 // LOC…	hypothetical protein LOC100364306 // similar to Discs large homolog 5 (Placenta and prostate DLG) (Discs large protein P-dlg) // hypothetical protein LOC691403 // similar to Discs large homolog 5 (Placenta and prostate DLG) (Discs large protein P-dlg) // hypothetical protein LOC690626 // hypothetical protein LOC690523 // similar to spermatogenesis associated glutamate (E)-rich protein 4d // simil…	1.38	0.0216
	17846787	ENSRNOT00000068396	Tfdp2	transcription factor Dp-2 (E2F dimerization partner 2)	1.38	0.0169
	17783542	NM_012614	Npy	neuropeptide Y	1.38	0.0327
	17807070	ENSRNOT00000012602	RGD1305420	similar to Nef associated protein 1	1.38	0.0081
	17766594	---	---	---	1.38	0.00524
	17868290	ENSRNOT00000041850 // ENSRNOT00000041850 // ENSRNOT00000041850 // ENSRNOT00000041850 // ENSRNOT00000041850 // ENSRNOT00000041850 // ENSRNOT00000041850 // ENSRNOT00000041850 // ENSRNOT00000041850 // ENSRNOT00000041850 // ENSRNOT00000041850 // ENSRNOT00000041850 // ENSRNOT00000041850 // ENSRNOT00000041850 // ENSRNOT00000041850 // ENSRNOT00000041850 // ENSRNOT00000041850 // ENSRNOT00000041850 // ENS…	LOC100364306 // LOC691410 // LOC691403 // LOC690867 // LOC690626 // LOC690523 // LOC690439 // LOC690281 // LOC690122 // LOC690010 // LOC689948 // LOC689905 // LOC689837 // LOC689667 // LOC689658 // LOC688732 // LOC688587 // LOC688428 // LOC687062 // LOC686719 // LOC686131 // LOC686017 // LOC685989 // LOC685966 // LOC685853 // LOC680748 // LOC680198 // LOC501349 // LOC501299 // LOC100364306 // LOC…	hypothetical protein LOC100364306 // similar to Discs large homolog 5 (Placenta and prostate DLG) (Discs large protein P-dlg) // hypothetical protein LOC691403 // similar to Discs large homolog 5 (Placenta and prostate DLG) (Discs large protein P-dlg) // hypothetical protein LOC690626 // hypothetical protein LOC690523 // similar to spermatogenesis associated glutamate (E)-rich protein 4d // simil…	1.38	0.0216
	17701905	NM_001000837	Olr1631	olfactory receptor 1631	1.38	0.003
	17719593	---	---	---	1.38	0.00568
	17719453	NM_001024273 // NM_001024273 // NM_001024273	Cmah // Cmah // Cmah	cytidine monophosphate-N-acetylneuraminic acid hydroxylase // cytidine monophosphate-N-acetylneuraminic acid hydroxylase // cytidine monophosphate-N-acetylneuraminic acid hydroxylase	1.37	0.0018
	17622506	BC158837	Phemx	pan hematopoietic expression	1.37	0.00213
	17660791	NM_001107047	Ikzf3	IKAROS family zinc finger 3	1.37	0.00209
	17803502	NM_031598	Pla2g2a	phospholipase A2, group IIA (platelets, synovial fluid)	1.37	0.049
	17823056	ENSRNOT00000010926	Dpf3	D4, zinc and double PHD fingers, family 3	1.37	0.0367
	17691682	NM_001108863	Fbxo48	F-box protein 48	1.37	0.0195
	17681515	NM_001047878	F5	coagulation factor V (proaccelerin, labile factor)	1.37	0.0303
	17844092	NM_001109599	Pou2af1	POU class 2 associating factor 1	1.37	0.00939
	17741790	ENSRNOT00000050149	Kcna2	potassium voltage-gated channel, shaker-related subfamily, member 2	1.37	0.00043
	17719626	---	---	---	1.37	0.0445
	17623498	NM_001082977	Rasgrp2	RAS guanyl releasing protein 2 (calcium and DAG-regulated)	1.37	0.0123
	17755203	NM_001076553	Pkib	protein kinase (cAMP-dependent, catalytic) inhibitor beta	1.37	0.0179
	17791924	---	---	---	1.37	0.0254
	17718539	---	---	---	1.36	0.0236
	17787979	NM_017337	Pde3a	phosphodiesterase 3A, cGMP inhibited	1.36	0.0105
	17852874	NM_001025754	Neil1	nei endonuclease VIII-like 1 (E, coli)	1.36	0.00799
	17861308	---	---	---	1.36	0.0287
	17856974	NM_001012129	Satb1	SATB homeobox 1	1.36	0.000157
	17685654	ENSRNOT00000006511	Ralgps2	Ral GEF with PH domain and SH3 binding motif 2	1.36	0.0084
	17745111	---	---	---	1.36	0.00329
	17781623	---	---	---	1.36	0.0374
	17723017	---	---	---	1.36	0.00301
	17697902	---	---	---	1.36	0.0389
	17774890	ENSRNOT00000006115	Rag1	recombination activating gene 1	1.36	0.00843
	17792015	ENSRNOT00000049284	LOC690689	Ig kappa chain V-V region K2-like	1.36	0.0193
	17611159	NM_001044295	Tpd52l1	tumor protein D52-like 1	1.36	0.0207
	17873341	---	---	---	1.36	0.00763
	17792063	---	---	---	1.36	0.00685
	17824712	J00741	LOC641523	immunoglobulin delta heavy chain constant region	1.36	0.0457
	17709469	NM_001106095	Lig4	ligase IV, DNA, ATP-dependent	1.36	0.00874
	17673587	ENSRNOT00000032739	Ccdc92	coiled-coil domain containing 92	1.36	0.0102
	17696863	XM_003751850 // XM_003751850 // XM_003751850	LOC688649 // LOC688649 // LOC688649	similar to spermatogenesis associated glutamate (E)-rich protein 4d // similar to spermatogenesis associated glutamate (E)-rich protein 4d // similar to spermatogenesis associated glutamate (E)-rich protein 4d	1.36	0.0213
	17864415	NM_001108795	Tmeff2	transmembrane protein with EGF-like and two follistatin-like domains 2	1.36	0.0191
	17666656	ENSRNOT00000002452	Dgkg	diacylglycerol kinase, gamma	1.35	0.0143
	17627579	---	---	---	1.35	0.0499
	17793982	ENSRNOT00000013889	Tmem40	transmembrane protein 40	1.35	0.0349
	17785186	---	---	---	1.35	0.0493
	17864040	NM_001191887	Aff3	AF4/FMR2 family, member 3	1.35	0.0015
	17845272	NM_001173426	Rbpms2	RNA binding protein with multiple splicing 2	1.34	0.0265
	17791742	NM_001191750	Il12rb2	interleukin 12 receptor, beta 2	1.34	0.00291
	17686944	NM_001191674	Pld5	phospholipase D family, member 5	1.34	0.0214
	17675391	---	---	---	1.34	0.0325
	17698134	NM_206815	Rnase6	ribonuclease, RNase A family, 6	1.34	0.015
	17691990	ENSRNOT00000009421	Bcl11a	B-cell CLL/lymphoma 11A (zinc finger protein)	1.34	0.00643
	17682903	NM_001105734	Dusp10	dual specificity phosphatase 10	1.34	0.000987
	17782464	---	---	---	1.34	0.0225
	17862580	XM_001059150	Treml2	triggering receptor expressed on myeloid cells-like 2	1.34	0.00831
	17869487	---	---	---	1.33	0.0159
	17791004	ENSRNOT00000020975	Trpv5	transient receptor potential cation channel, subfamily V, member 5	1.33	0.0268
	17769857	---	---	---	1.33	0.0452
	17756750	NM_001164826	RT1-Db2	RT1 class II, locus Db2	1.33	0.00766
	17634802	NM_001107535	Tyr	tyrosinase	1.33	0.0163
	17708130	NM_001107312	Mtmr7	myotubularin related protein 7	1.33	0.0115
	17683791	NM_001110763	Tmem163	transmembrane protein 163	1.33	0.00375
	17720733	---	---	---	1.33	0.0412
	17754713	NM_001134576	RGD1306739	similar to RIKEN cDNA 1700040L02	1.33	0.000602
	17878689	---	---	---	1.33	0.0235
	17856909	ENSRNOT00000065721	Sgol1	shugoshin-like 1 (S, pombe)	1.33	0.0457
	17637216	NM_031834	Sult1a1	sulfotransferase family, cytosolic, 1A, phenol-preferring, member 1	1.33	0.00425
	17683590	---	---	---	1.33	0.0176
	17755547	---	---	---	1.33	0.0467
	17611535	NM_001106207	Myct1	myc target 1	1.32	0.0277
	17682828	NM_133309	Capn8	calpain 8	1.32	0.0372
	17705657	NM_172243	Ppif	peptidylprolyl isomerase F	1.32	0.0183
	17823493	---	---	---	1.32	0.0286
	17615756	NM_001106250	Siglec10	sialic acid binding Ig-like lectin 10	1.32	0.00208
	17689469	ENSRNOT00000036206	RGD1311309	similar to 2510002A14Rik protein	1.32	0.00326
	17680525	---	---	---	1.32	0.0399
	17803832	---	---	---	1.32	0.0264
	17620907	---	---	---	1.32	0.0102
	17769299	NM_001108964	Spo11	SPO11 meiotic protein covalently bound to DSB homolog (S, cerevisiae)	1.32	0.000451
	17813143	NM_001015034	Tnfrsf14	tumor necrosis factor receptor superfamily, member 14	1.32	0.0378
	17870189	ENSRNOT00000041850 // ENSRNOT00000041850 // ENSRNOT00000041850 // ENSRNOT00000041850 // ENSRNOT00000041850 // ENSRNOT00000041850 // ENSRNOT00000041850 // ENSRNOT00000041850 // ENSRNOT00000041850 // ENSRNOT00000041850 // ENSRNOT00000041850 // ENSRNOT00000041850 // ENSRNOT00000041850 // ENSRNOT00000041850 // ENSRNOT00000041850 // ENSRNOT00000041850 // ENSRNOT00000041850 // ENSRNOT00000041850 // ENS…	LOC100364306 // LOC691410 // LOC691403 // LOC690867 // LOC690626 // LOC690523 // LOC690439 // LOC690281 // LOC690122 // LOC690010 // LOC689948 // LOC689905 // LOC689837 // LOC689667 // LOC689658 // LOC688732 // LOC688587 // LOC688428 // LOC687062 // LOC686719 // LOC686131 // LOC686017 // LOC685989 // LOC685966 // LOC685853 // LOC680748 // LOC680198 // LOC501349 // LOC501299 // LOC100364306 // LOC…	hypothetical protein LOC100364306 // similar to Discs large homolog 5 (Placenta and prostate DLG) (Discs large protein P-dlg) // hypothetical protein LOC691403 // similar to Discs large homolog 5 (Placenta and prostate DLG) (Discs large protein P-dlg) // hypothetical protein LOC690626 // hypothetical protein LOC690523 // similar to spermatogenesis associated glutamate (E)-rich protein 4d // simil…	1.32	0.00409
	17728510	---	---	---	1.32	0.0492
	17851973	---	---	---	1.32	0.0308
	17746602	BC168962	Ect2	epithelial cell transforming sequence 2 oncogene	1.32	0.0224
	17806987	NM_001109261 // NM_001109261 // NM_001109261	RGD1565236 // RGD1565236 // RGD1565236	similar to transcription factor // similar to transcription factor // similar to transcription factor	1.32	0.00152
	17658485	NM_001000028	Olr1485	olfactory receptor 1485	1.32	0.0224
	17806235	---	---	---	1.32	0.0371
	17839428	ENSRNOT00000056037	Tnfrsf13c	tumor necrosis factor receptor superfamily, member 13c	1.32	0.0313
	17723002	---	---	---	1.32	0.0465
	17683390	ENSRNOT00000041190	RGD1561440	similar to nemo like kinase	1.32	0.0087
	17751599	NM_001108568	Dapp1	dual adaptor of phosphotyrosine and 3-phosphoinositides	1.31	0.038
	17819378	NM_017238	Vipr2	vasoactive intestinal peptide receptor 2	1.31	0.00783
	17610314	---	---	---	1.31	0.0363
	17856197	---	---	---	1.31	0.0467
	17869532	---	---	---	1.31	0.0171
	17746275	NM_001011948	Slc7a12	solute carrier family 7 (cationic amino acid transporter, y+ system), member 12	1.31	0.0029
	17735752	---	---	---	1.31	0.0319
	17679961	ENSRNOT00000009241	Ctse	cathepsin E	1.31	0.0268
	17823765	NM_001108048	Rps6ka5	ribosomal protein S6 kinase, polypeptide 5	1.31	0.00112
	17669193	NM_001105878	Polq	polymerase (DNA directed), theta	1.31	0.0266
	17873058	AF155826	Kif4a	kinesin family member 4A	1.31	0.0432
	17854365	ENSRNOT00000038415	Ibtk	inhibitor of Bruton agammaglobulinemia tyrosine kinase	1.31	0.0285
	17815971	NM_001009694	LOC314140	ribose-phosphate pyrophosphokinase I -like	1.31	0.00114
	17645159	NM_053820	Ebf1	early B-cell factor 1	1.31	0.00989
	17784296	---	---	---	1.31	0.0332
	17693992	ENSRNOT00000032156	Cep135	centrosomal protein 135	1.31	0.0118
	17779182	NM_001008873	Slpil3	antileukoproteinase-like 3	1.31	0.0267
	17697961	---	---	---	1.31	0.0172
	17718660	NM_001107343	Kdm1b	lysine (K)-specific demethylase 1B	1.31	0.00662
	17649266	ENSRNOT00000035642	Atad5	ATPase family, AAA domain containing 5	1.31	0.0381
	17722864	---	---	---	1.31	0.0347
	17870977	BC162028	Rpgr	retinitis pigmentosa GTPase regulator	1.31	0.000792
	17790284	NM_022857	N5	DNA binding protein N5	1.31	0.0288
	17680619	ENSRNOT00000059146	Aspm	asp (abnormal spindle) homolog, microcephaly associated (Drosophila)	1.31	0.025
	17778756	NM_001172118	Sla2	Src-like-adaptor 2	1.31	0.015
	17679279	---	---	---	1.3	0.0167
	17750235	BC097395 // BC097395	Adora3 // Adora3	adenosine A3 receptor // adenosine A3 receptor	1.3	0.0386
	17838872	---	---	---	1.3	0.00636
	17777542	NM_198779	Gpcpd1	glycerophosphocholine phosphodiesterase GDE1 homolog (S, cerevisiae)	1.3	0.0445
	17643844	ENSRNOT00000004999	RGD1310686	similar to chromosome 16 open reading frame 5	1.3	0.000907
	17793995	---	---	---	1.3	0.00573
	17825181	---	---	---	1.3	0.00573
	17865957	---	---	---	1.3	0.0292
	17727794	---	---	---	1.3	0.0067
	17617671	XM_218829	RGD1308541	hypothetical LOC308768	1.3	0.0215
	17681401	---	---	---	1.3	0.015
	17706917	NM_001100908	Fam129c	family with sequence similarity 129, member C	1.3	0.0176
	17690328	---	---	---	1.3	0.00588
	17681823	---	---	---	1.3	0.0171
	17688412	NM_022605 // NM_022605 // NM_022605	Hpse // Hpse // Hpse	heparanase // heparanase // heparanase	1.3	0.0241
	17808554	---	---	---	1.3	0.0112
	17825265	ENSRNOT00000007625	Sp4	Sp4 transcription factor	1.3	0.0289
	17758331	ENSRNOT00000048029	Cdh23	cadherin-related 23	1.3	0.013
	17694416	NM_001013430	Rhoh	ras homolog gene family, member H	1.3	0.0108
	17868085	ENSRNOT00000041850 // ENSRNOT00000041850 // ENSRNOT00000041850 // ENSRNOT00000041850 // ENSRNOT00000041850 // ENSRNOT00000041850 // ENSRNOT00000041850 // ENSRNOT00000041850 // ENSRNOT00000041850 // ENSRNOT00000041850 // ENSRNOT00000041850 // ENSRNOT00000041850 // ENSRNOT00000041850 // ENSRNOT00000041850 // ENSRNOT00000041850 // ENSRNOT00000041850 // ENSRNOT00000041850 // ENSRNOT00000041850 // ENS…	LOC100364306 // LOC691410 // LOC691403 // LOC690867 // LOC690626 // LOC690523 // LOC690439 // LOC690281 // LOC690122 // LOC690010 // LOC689948 // LOC689905 // LOC689837 // LOC689667 // LOC689658 // LOC688732 // LOC688587 // LOC688428 // LOC687062 // LOC686719 // LOC686131 // LOC686017 // LOC685989 // LOC685966 // LOC685853 // LOC680748 // LOC680198 // LOC501349 // LOC501299 // LOC100364306 // LOC…	hypothetical protein LOC100364306 // similar to Discs large homolog 5 (Placenta and prostate DLG) (Discs large protein P-dlg) // hypothetical protein LOC691403 // similar to Discs large homolog 5 (Placenta and prostate DLG) (Discs large protein P-dlg) // hypothetical protein LOC690626 // hypothetical protein LOC690523 // similar to spermatogenesis associated glutamate (E)-rich protein 4d // simil…	1.3	0.0195
	17833147	---	---	---	1.3	0.00397
	17874454	NM_001191736	Mst4	serine/threonine protein kinase MST4	1.3	0.0297
	17626824	ENSRNOT00000011983	Slc18a2	solute carrier family 18 (vesicular monoamine), member 2	1.3	0.0243
	17634357	---	---	---	1.29	0.0353
	17768594	ENSRNOT00000063906	L3mbtl1	l(3)mbt-like 1 (Drosophila)	1.29	0.000109
	17661106	---	---	---	1.29	0.0088
	17643059	BC105867 // BC105867 // BC105867	Ablim1 // Ablim1 // Ablim1	actin-binding LIM protein 1 // actin-binding LIM protein 1 // actin-binding LIM protein 1	1.29	0.00086
	17693604	ENSRNOT00000004440	Dck	deoxycytidine kinase	1.29	0.00526
	17823051	---	---	---	1.29	0.0176
	17625302	NM_001169112	Kif11	kinesin family member 11	1.29	0.0306
	17665972	NM_172047	Eaf2	ELL associated factor 2	1.29	0.0085
	17770547	NM_001134617	RGD1565512	similar to hypothetical protein 4932418E24	1.29	0.023
	17868911	XM_002727151	Pot1b	protection of telomeres 1B	1.29	0.0387
	17878012	ENSRNOT00000047308	LOC688784	similar to ribosomal protein L27	1.29	0.0486
	17748293	ENSRNOT00000013290	LOC679811	similar to RIKEN cDNA D930015E06	1.29	0.00509
	17635690	ENSRNOT00000055203	Trim30	tripartite motif-containing 30	1.29	0.0229
	17665346	NM_001109435	Fam55c	family with sequence similarity 55, member C	1.29	0.0385
	17831937	XM_001058576	Tmem117	transmembrane protein 117	1.29	0.0319
	17662441	ENSRNOT00000015976	Cd79b	Cd79b molecule, immunoglobulin-associated beta	1.29	0.00442
	17738489	NM_080396	Trpc4	transient receptor potential cation channel, subfamily C, member 4	1.29	0.00976
	17721820	---	---	---	1.29	0.00468
	17862345	NM_001191814	Mettl4	methyltransferase like 4	1.29	0.0046
	17735659	ENSRNOT00000014074	Elovl7	ELOVL fatty acid elongase 7	1.29	0.0078
	17859327	XM_001068385	Sgol2	shugoshin-like 2 (S, pombe)	1.29	0.0403
	17625587	NM_001012461	Dntt	deoxynucleotidyltransferase, terminal	1.29	0.0219
	17801184	NM_024132	Faah	fatty acid amide hydrolase	1.29	0.0142
	17778148	NM_001106524	Acss1	acyl-CoA synthetase short-chain family member 1	1.29	0.0296
	17852187	---	---	---	1.29	0.0291
	17843424	NM_001109290	Zfp202	zinc finger protein 202	1.29	0.0386
	17628529	ENSRNOT00000050014	Park2	parkinson protein 2, E3 ubiquitin protein ligase	1.28	0.00876
	17758888	---	---	---	1.28	0.00828
	17627542	---	---	---	1.28	0.0108
	17628747	---	---	---	1.28	0.0044
	17738703	ENSRNOT00000057840	Med12l	mediator complex subunit 12-like	1.28	0.00264
	17851275	ENSRNOT00000039973 // ENSRNOT00000039973	LOC681204 // RGD1560570	similar to spermatogenesis associated glutamate (E)-rich protein 4b // similar to spermatogenesis associated glutamate (E)-rich protein 4b	1.28	0.0233
	17614316	ENSRNOT00000027254	Cd79a	Cd79a molecule, immunoglobulin-associated alpha	1.28	0.0116
	17696018	NM_001011912	Polm	polymerase (DNA directed), mu	1.28	0.0218
	17618009	---	---	---	1.28	0.00414
	17686521	ENSRNOT00000004183	Fcrla	Fc receptor-like A	1.28	0.0193
	17648173	ENSRNOT00000064840	Atp2a3	ATPase, Ca++ transporting, ubiquitous	1.28	0.038
	17867205	ENSRNOT00000018644	Ndc80	NDC80 homolog, kinetochore complex component (S, cerevisiae)	1.28	0.0221
	17619153	---	---	---	1.28	0.0147
	17761521	---	---	---	1.28	0.0278
	17872715	NM_001109318	RGD1565785	similar to chromosome X open reading frame 21	1.28	0.0339
	17641993	---	---	---	1.28	0.0395
	17875128	NM_184045	Srpk3	SRSF protein kinase 3	1.28	0.0032
	17691617	NM_001107237	Ikzf1	IKAROS family zinc finger 1	1.28	0.00265
	17742569	ENSRNOT00000055611	RGD1305834	similar to hypothetical protein FLJ11331	1.28	0.0351
	17814962	ENSRNOT00000041376	RGD1563157	similar to 60S ribosomal protein L35	1.28	0.0265
	17845330	---	---	---	1.28	0.0206
	17821062	NM_001106717	Gen1	Gen homolog 1, endonuclease (Drosophila)	1.28	0.0377
	17845332	FQ226077	Herc1	hect (homologous to the E6-AP (UBE3A) carboxyl terminus) domain and RCC1 (CHC1)-like domain (RLD) 1	1.27	0.016
	17827179	NM_001014265	Mterfd3	MTERF domain containing 3	1.27	0.0125
	17749874	BC083570	Fam46c	family with sequence similarity 46, member C	1.27	0.0409
	17791809	---	---	---	1.27	0.00946
	17853874	NM_001014211	Myzap	myocardial zonula adherens protein	1.27	0.00495
	17853237	NM_001108155	Kif23	kinesin family member 23	1.27	0.0363
	17704935	---	---	---	1.27	0.0131
	17690073	NM_001107216	Arap2	ArfGAP with RhoGAP domain, ankyrin repeat and PH domain 2	1.27	0.0495
	17696859	NM_022605 // NM_022605 // NM_022605	Hpse // Hpse // Hpse	heparanase // heparanase // heparanase	1.27	0.0123
	17878754	NM_001012230	Xkrx	XK, Kell blood group complex subunit-related, X-linked	1.27	0.00781
	17698592	---	---	---	1.27	0.0382
	17768451	NM_001191072	Ppp1r16b	protein phosphatase 1, regulatory subunit 16B	1.27	0.0211
	17779820	---	---	---	1.27	0.0367
	17655378	NM_001034138	Ccdc99	coiled-coil domain containing 99	1.27	0.0397
	17758033	---	---	---	1.27	0.0467
	17617825	---	---	---	1.27	0.0351
	17667570	---	---	---	1.27	0.00677
	17712173	---	---	---	1.27	0.00566
	17739867	---	---	---	1.27	0.0404
	17660692	NM_001109046	Arl5c	ADP-ribosylation factor-like 5C	1.27	0.0227
	17878790	ENSRNOT00000043770	Btk	Bruton agammaglobulinemia tyrosine kinase	1.27	0.0165
	17712710	NM_001033074	Defa10	defensin alpha 10	1.27	0.0221
	17743150	NM_001108569	Gbp5	guanylate binding protein 5	1.27	0.0268
	17771793	NM_053416	Strbp	spermatid perinuclear RNA binding protein	1.27	0.0197
	17780827	ENSRNOT00000015322	Napepld	N-acyl phosphatidylethanolamine phospholipase D	1.27	0.0135
	17689729	---	---	---	1.27	0.0119
	17700339	NM_001012045	Kbtbd7	kelch repeat and BTB (POZ) domain containing 7	1.27	0.0169
	17811031	ENSRNOT00000068373	Epb4,1	erythrocyte membrane protein band 4,1	1.27	0.0374
	17785376	---	---	---	1.27	0.049
	17652933	---	---	---	1.27	0.0152
	17728539	---	---	---	1.27	0.0454
	17815757	NM_001106726	G2e3	G2/M-phase specific E3 ubiquitin protein ligase	1.27	0.0299
	17741483	NM_001191569	Dennd2c	DENN/MADD domain containing 2C	1.27	0.0048
	17661681	ENSRNOT00000028109	Brca1	breast cancer 1	1.27	0.0257
	17787285	NM_013090	Vamp1	vesicle-associated membrane protein 1	1.27	0.00312
	17863236	---	---	---	1.26	0.0237
	17633312	BC099080	E2f8	E2F transcription factor 8	1.26	0.0302
	17783420	ENSRNOT00000059157	Gimap1	GTPase, IMAP family member 1	1.26	0.000626
	17676805	---	---	---	1.26	0.0439
	17731555	NM_001107410 // NM_001107410 // NM_001107410	Gpr114 // Gpr114 // Gpr114	G protein-coupled receptor 114 // G protein-coupled receptor 114 // G protein-coupled receptor 114	1.26	0.0419
	17821143	NM_001012111	Lpin1	lipin 1	1.26	0.0116
	17670072	---	---	---	1.26	0.0178
	17710793	NM_001106069	Fcho1	FCH domain only 1	1.26	0.0337
	17739417	---	---	---	1.26	0.0103
	17789167	BC162037	RGD1562351	similar to chromosome 7 open reading frame 23	1.26	0.00233
	17818030	ENSRNOT00000011775	Unc79	unc-79 homolog (C, elegans)	1.26	0.0293
	17797925	---	---	---	1.26	0.0141
	17868134	ENSRNOT00000041850 // ENSRNOT00000041850 // ENSRNOT00000041850 // ENSRNOT00000041850 // ENSRNOT00000041850 // ENSRNOT00000041850 // ENSRNOT00000041850 // ENSRNOT00000041850 // ENSRNOT00000041850 // ENSRNOT00000041850 // ENSRNOT00000041850 // ENSRNOT00000041850 // ENSRNOT00000041850 // ENSRNOT00000041850 // ENSRNOT00000041850 // ENSRNOT00000041850 // ENSRNOT00000041850 // ENSRNOT00000041850 // ENS…	LOC100364306 // LOC691410 // LOC691403 // LOC690867 // LOC690626 // LOC690523 // LOC690439 // LOC690281 // LOC690122 // LOC690010 // LOC689948 // LOC689905 // LOC689837 // LOC689667 // LOC689658 // LOC688732 // LOC688587 // LOC688428 // LOC687062 // LOC686719 // LOC686131 // LOC686017 // LOC685989 // LOC685966 // LOC685853 // LOC680748 // LOC680198 // LOC501349 // LOC501299 // LOC100364306 // LOC…	hypothetical protein LOC100364306 // similar to Discs large homolog 5 (Placenta and prostate DLG) (Discs large protein P-dlg) // hypothetical protein LOC691403 // similar to Discs large homolog 5 (Placenta and prostate DLG) (Discs large protein P-dlg) // hypothetical protein LOC690626 // hypothetical protein LOC690523 // similar to spermatogenesis associated glutamate (E)-rich protein 4d // simil…	1.26	0.00508
	17792446	---	---	---	1.26	0.0141
	17869514	ENSRNOT00000041850 // ENSRNOT00000041850 // ENSRNOT00000041850 // ENSRNOT00000041850 // ENSRNOT00000041850 // ENSRNOT00000041850 // ENSRNOT00000041850 // ENSRNOT00000041850 // ENSRNOT00000041850 // ENSRNOT00000041850 // ENSRNOT00000041850 // ENSRNOT00000041850 // ENSRNOT00000041850 // ENSRNOT00000041850 // ENSRNOT00000041850 // ENSRNOT00000041850 // ENSRNOT00000041850 // ENSRNOT00000041850 // ENS…	LOC100364306 // LOC691410 // LOC691403 // LOC690867 // LOC690626 // LOC690523 // LOC690439 // LOC690281 // LOC690122 // LOC690010 // LOC689948 // LOC689905 // LOC689837 // LOC689667 // LOC689658 // LOC688732 // LOC688587 // LOC688428 // LOC687062 // LOC686719 // LOC686131 // LOC686017 // LOC685989 // LOC685966 // LOC685853 // LOC680748 // LOC680198 // LOC501349 // LOC501299 // LOC100364306 // LOC…	hypothetical protein LOC100364306 // similar to Discs large homolog 5 (Placenta and prostate DLG) (Discs large protein P-dlg) // hypothetical protein LOC691403 // similar to Discs large homolog 5 (Placenta and prostate DLG) (Discs large protein P-dlg) // hypothetical protein LOC690626 // hypothetical protein LOC690523 // similar to spermatogenesis associated glutamate (E)-rich protein 4d // simil…	1.26	0.0217
	17869116	ENSRNOT00000041850 // ENSRNOT00000041850 // ENSRNOT00000041850 // ENSRNOT00000041850 // ENSRNOT00000041850 // ENSRNOT00000041850 // ENSRNOT00000041850 // ENSRNOT00000041850 // ENSRNOT00000041850 // ENSRNOT00000041850 // ENSRNOT00000041850 // ENSRNOT00000041850 // ENSRNOT00000041850 // ENSRNOT00000041850 // ENSRNOT00000041850 // ENSRNOT00000041850 // ENSRNOT00000041850 // ENSRNOT00000041850 // ENS…	LOC100364306 // LOC691410 // LOC691403 // LOC690867 // LOC690626 // LOC690523 // LOC690439 // LOC690281 // LOC690122 // LOC690010 // LOC689948 // LOC689905 // LOC689837 // LOC689667 // LOC689658 // LOC688732 // LOC688587 // LOC688428 // LOC687062 // LOC686719 // LOC686131 // LOC686017 // LOC685989 // LOC685966 // LOC685853 // LOC680748 // LOC680198 // LOC501349 // LOC501299 // LOC100364306 // LOC…	hypothetical protein LOC100364306 // similar to Discs large homolog 5 (Placenta and prostate DLG) (Discs large protein P-dlg) // hypothetical protein LOC691403 // similar to Discs large homolog 5 (Placenta and prostate DLG) (Discs large protein P-dlg) // hypothetical protein LOC690626 // hypothetical protein LOC690523 // similar to spermatogenesis associated glutamate (E)-rich protein 4d // simil…	1.26	0.0217
	17640849	NM_001001042	Olr341	olfactory receptor 341	1.26	0.0197
	17880540	---	---	---	1.26	0.0411
	17722383	---	---	---	1.26	0.0162
	17864386	NM_001012226	Stat4	signal transducer and activator of transcription 4	1.26	0.00536
	17866137	BC088179	RGD1563917	similar to Nuclear autoantigen Sp-100 (Speckled 100 kDa)	1.26	0.0229
	17686252	ENSRNOT00000004387	Rcsd1	RCSD domain containing 1	1.26	0.00361
	17776388	NM_001011957	Ell3	elongation factor RNA polymerase II-like 3	1.26	0.0203
	17836328	NM_145184	Usp15	ubiquitin specific peptidase 15	1.26	0.0347
	17736384	ENSRNOT00000022455	Nadkd1	NAD kinase domain containing 1	1.26	0.0409
	17830359	ENSRNOT00000040706	RGD1309808	similar to apolipoprotein L2; apolipoprotein L-II	1.26	0.00433
	17704506	NM_017045	Rb1	retinoblastoma 1	1.26	0.0188
	17652825	NM_001163002	LOC689926	hypothetical protein LOC689926	1.26	0.0477
	17734990	NM_001081751	Pou5f2	POU domain class 5, transcription factor 2	1.26	0.0155
	17626932	---	---	---	1.25	0.00464
	17873542	NM_001106938	Gpr174	G protein-coupled receptor 174	1.25	0.0278
	17687699	NM_001014132	Traf3ip3	TRAF3 interacting protein 3	1.25	0.0145
	17851805	ENSRNOT00000049125	Foxr1	forkhead box R1	1.25	0.0133
	17854295	NM_022225	Htr1b	5-hydroxytryptamine (serotonin) receptor 1B	1.25	0.0189
	17635715	NM_001000177	Olr172	olfactory receptor 172	1.25	0.0471
	17738449	NM_001191846	Foxo1	forkhead box O1	1.25	0.00171
	17658968	NM_001191924	Nlk	nemo like kinase	1.25	0.00136
	17868193	ENSRNOT00000041850 // ENSRNOT00000041850 // ENSRNOT00000041850 // ENSRNOT00000041850 // ENSRNOT00000041850 // ENSRNOT00000041850 // ENSRNOT00000041850 // ENSRNOT00000041850 // ENSRNOT00000041850 // ENSRNOT00000041850 // ENSRNOT00000041850 // ENSRNOT00000041850 // ENSRNOT00000041850 // ENSRNOT00000041850 // ENSRNOT00000041850 // ENSRNOT00000041850 // ENSRNOT00000041850 // ENSRNOT00000041850 // ENS…	LOC100364306 // LOC691410 // LOC691403 // LOC690867 // LOC690626 // LOC690523 // LOC690439 // LOC690281 // LOC690122 // LOC690010 // LOC689948 // LOC689905 // LOC689837 // LOC689667 // LOC689658 // LOC688732 // LOC688587 // LOC688428 // LOC687062 // LOC686719 // LOC686131 // LOC686017 // LOC685989 // LOC685966 // LOC685853 // LOC680748 // LOC680198 // LOC501349 // LOC501299 // LOC100364306 // LOC…	hypothetical protein LOC100364306 // similar to Discs large homolog 5 (Placenta and prostate DLG) (Discs large protein P-dlg) // hypothetical protein LOC691403 // similar to Discs large homolog 5 (Placenta and prostate DLG) (Discs large protein P-dlg) // hypothetical protein LOC690626 // hypothetical protein LOC690523 // similar to spermatogenesis associated glutamate (E)-rich protein 4d // simil…	1.25	0.049
	17825905	---	---	---	1.25	0.0243
	17656253	NM_001109031	Ccdc69	coiled-coil domain containing 69	1.25	0.0434
	17693558	---	---	---	1.25	0.0469
	17633541	---	---	---	1.25	0.0319
	17787189	ENSRNOT00000024618	Acrbp	acrosin binding protein	1.25	0.005
	17798602	---	---	---	1.25	0.0175
	17673668	NM_001170554	Mphosph9	M-phase phosphoprotein 9	1.25	0.026
	17678148	---	---	---	1.25	0.0314
	17673111	---	---	---	1.25	0.0152
	17747851	NM_001013911	Ift80	intraflagellar transport 80 homolog (Chlamydomonas)	1.25	0.0155
	17847555	ENSRNOT00000025311	Camkv	CaM kinase-like vesicle-associated	1.25	0.0255
	17742599	NM_001014044	Tifa	TRAF-interacting protein with forkhead-associated domain	1.25	0.0181
	17679751	---	---	---	1.25	0.0403
	17692517	ENSRNOT00000065132	Ccdc18	coiled-coil domain containing 18	1.25	0.0492
	17660863	ENSRNOT00000050725	Top2a	topoisomerase (DNA) II alpha	1.25	0.016
	17869433	ENSRNOT00000041850 // ENSRNOT00000041850 // ENSRNOT00000041850 // ENSRNOT00000041850 // ENSRNOT00000041850 // ENSRNOT00000041850 // ENSRNOT00000041850 // ENSRNOT00000041850 // ENSRNOT00000041850 // ENSRNOT00000041850 // ENSRNOT00000041850 // ENSRNOT00000041850 // ENSRNOT00000041850 // ENSRNOT00000041850 // ENSRNOT00000041850 // ENSRNOT00000041850 // ENSRNOT00000041850 // ENSRNOT00000041850 // ENS…	LOC100364306 // LOC691410 // LOC691403 // LOC690867 // LOC690626 // LOC690523 // LOC690439 // LOC690281 // LOC690122 // LOC690010 // LOC689948 // LOC689905 // LOC689837 // LOC689667 // LOC689658 // LOC688732 // LOC688587 // LOC688428 // LOC687062 // LOC686719 // LOC686131 // LOC686017 // LOC685989 // LOC685966 // LOC685853 // LOC680748 // LOC680198 // LOC501349 // LOC501299 // LOC100364306 // LOC…	hypothetical protein LOC100364306 // similar to Discs large homolog 5 (Placenta and prostate DLG) (Discs large protein P-dlg) // hypothetical protein LOC691403 // similar to Discs large homolog 5 (Placenta and prostate DLG) (Discs large protein P-dlg) // hypothetical protein LOC690626 // hypothetical protein LOC690523 // similar to spermatogenesis associated glutamate (E)-rich protein 4d // simil…	1.25	0.0115
	17692547	NM_001100898	Mtf2	metal response element binding transcription factor 2	1.25	0.0224
	17800162	---	---	---	1.25	0.0227
	17853933	BC160875	Tex9	testis expressed 9	1.25	0.0227
	17636411	ENSRNOT00000015140	Cyp2r1	cytochrome P450, family 2, subfamily r, polypeptide 1	1.25	0.0243
	17798876	NM_001108666	Smc2	structural maintenance of chromosomes 2	1.25	0.0406
	17755755	NM_012752	Cd24	CD24 molecule	1.25	0.0265
	17708656	ENSRNOT00000022097	Plekha2	pleckstrin homology domain-containing, family A (phosphoinositide binding specific) member 2	1.25	0.00552
	17848806	---	---	---	1.25	0.0471
	17633381	---	---	---	1.25	0.0152
	17641320	BC078922	Fam122a	family with sequence similarity 122A	1.25	0.0175
	17836568	---	---	---	1.25	0.0366
	17783415	NM_001024328	Gimap7	GTPase, IMAP family member 7	1.25	0.0278
	17705327	---	---	---	1.24	0.0258
	17871621	---	---	---	1.24	0.0158
	17733246	NM_001008383	Dpep3	dipeptidase 3	1.24	0.033
	17877485	NM_001014272	Ptges3l1	prostaglandin E synthase 3-like 1	1.24	0.0312
	17652327	ENSRNOT00000000262	Slc16a6	solute carrier family 16, member 6 (monocarboxylic acid transporter 7)	1.24	0.0485
	17683922	NM_022269	Cd55	Cd55 molecule	1.24	0.0196
	17870134	NM_001107331	Irx1	iroquois homeobox 1	1.24	0.0284
	17869465	---	---	---	1.24	0.0262
	17617129	---	---	---	1.24	0.0361
	17735859	NM_022604	Esm1	endothelial cell-specific molecule 1	1.24	0.0159
	17788925	---	---	---	1.24	0.0132
	17617494	---	---	---	1.24	0.0112
	17688117	ENSRNOT00000041850 // ENSRNOT00000041850 // ENSRNOT00000041850 // ENSRNOT00000041850 // ENSRNOT00000041850 // ENSRNOT00000041850 // ENSRNOT00000041850 // ENSRNOT00000041850 // ENSRNOT00000041850 // ENSRNOT00000041850 // ENSRNOT00000041850 // ENSRNOT00000041850 // ENSRNOT00000041850 // ENSRNOT00000041850 // ENSRNOT00000041850 // ENSRNOT00000041850 // ENSRNOT00000041850 // ENSRNOT00000041850 // ENS…	LOC100364306 // LOC691410 // LOC691403 // LOC690867 // LOC690626 // LOC690523 // LOC690439 // LOC690281 // LOC690122 // LOC690010 // LOC689948 // LOC689905 // LOC689837 // LOC689667 // LOC689658 // LOC688732 // LOC688587 // LOC688428 // LOC687062 // LOC686719 // LOC686131 // LOC686017 // LOC685989 // LOC685966 // LOC685853 // LOC680748 // LOC680198 // LOC501349 // LOC501299 // LOC100364306 // LOC…	hypothetical protein LOC100364306 // similar to Discs large homolog 5 (Placenta and prostate DLG) (Discs large protein P-dlg) // hypothetical protein LOC691403 // similar to Discs large homolog 5 (Placenta and prostate DLG) (Discs large protein P-dlg) // hypothetical protein LOC690626 // hypothetical protein LOC690523 // similar to spermatogenesis associated glutamate (E)-rich protein 4d // simil…	1.24	0.0484
	17615047	NM_001106243	Map4k1	mitogen activated protein kinase kinase kinase kinase 1	1.24	0.0214
	17868186	ENSRNOT00000041850 // ENSRNOT00000041850 // ENSRNOT00000041850 // ENSRNOT00000041850 // ENSRNOT00000041850 // ENSRNOT00000041850 // ENSRNOT00000041850 // ENSRNOT00000041850 // ENSRNOT00000041850 // ENSRNOT00000041850 // ENSRNOT00000041850 // ENSRNOT00000041850 // ENSRNOT00000041850 // ENSRNOT00000041850 // ENSRNOT00000041850 // ENSRNOT00000041850 // ENSRNOT00000041850 // ENSRNOT00000041850 // ENS…	LOC100364306 // LOC691410 // LOC691403 // LOC690867 // LOC690626 // LOC690523 // LOC690439 // LOC690281 // LOC690122 // LOC690010 // LOC689948 // LOC689905 // LOC689837 // LOC689667 // LOC689658 // LOC688732 // LOC688587 // LOC688428 // LOC687062 // LOC686719 // LOC686131 // LOC686017 // LOC685989 // LOC685966 // LOC685853 // LOC680748 // LOC680198 // LOC501349 // LOC501299 // LOC100364306 // LOC…	hypothetical protein LOC100364306 // similar to Discs large homolog 5 (Placenta and prostate DLG) (Discs large protein P-dlg) // hypothetical protein LOC691403 // similar to Discs large homolog 5 (Placenta and prostate DLG) (Discs large protein P-dlg) // hypothetical protein LOC690626 // hypothetical protein LOC690523 // similar to spermatogenesis associated glutamate (E)-rich protein 4d // simil…	1.24	0.0309
	17666869	NM_001105867	Klhl6	kelch-like 6 (Drosophila)	1.24	0.0285
	17836923	NM_001130543	Rrm2b	ribonucleotide reductase M2 B (TP53 inducible)	1.24	0.0102
	17853421	---	---	---	1.24	0.0323
	17663202	FQ227491 // FQ227491 // FQ227491	LOC100360582 // LOC100360582 // LOC100360582	5',3'-nucleotidase, cytosolic // 5',3'-nucleotidase, cytosolic // 5',3'-nucleotidase, cytosolic	1.24	0.0315
	17646239	NM_001000769	Olr1460	olfactory receptor 1460	1.24	0.0233
	17771740	NM_001000824	Olr421	olfactory receptor 421	1.24	0.0279
	17859653	---	---	---	1.24	0.0393
	17682600	---	---	---	1.24	0.0202
	17781545	BC166806	Glcci1	glucocorticoid induced transcript 1	1.24	0.00711
	17880579	NM_001076553	Pkib	protein kinase (cAMP-dependent, catalytic) inhibitor beta	1.24	0.0137
	17761738	ENSRNOT00000010218	Ptgs1	prostaglandin-endoperoxide synthase 1	1.24	0.0236
	17776942	---	---	---	1.24	0.0315
	17781998	---	---	---	1.23	0.00394
	17764333	NM_012520	Cat	catalase	1.23	0.00602
	17775079	---	---	---	1.23	0.0284
	17819677	NM_001100671	Atl2	atlastin GTPase 2	1.23	0.0275
	17704504	NM_133413	Cysltr2	cysteinyl leukotriene receptor 2	1.23	0.00578
	17706847	ENSRNOT00000023065	Ankrd41	ankyrin repeat domain 41	1.23	0.029
	17867122	---	---	---	1.23	0.0289
	17742771	---	---	---	1.23	0.0458
	17687237	ENSRNOT00000029841	Lbr	lamin B receptor	1.23	0.0494
	17807078	ENSRNOT00000042649	Hemgn	hemogen	1.23	0.0431
	17828988	NM_001012116	Spag1	sperm associated antigen 1	1.23	0.0491
	17850535	ENSRNOT00000019601	Anln	anillin, actin binding protein	1.23	0.0268
	17823503	BC089965	LOC500700	similar to chromosome 14 open reading frame 145	1.23	0.0335
	17790015	NM_001191082	Rnf148	ring finger protein 148	1.23	0.0247
	17746008	---	---	---	1.23	0.0328
	17873791	---	---	---	1.23	0.0142
	17784234	---	---	---	1.23	0.00871
	17739375	---	---	---	1.23	0.00895
	17798634	NM_131911 // NM_131911 // NM_131911	Anp32b // Anp32b // Anp32b	acidic (leucine-rich) nuclear phosphoprotein 32 family, member B // acidic (leucine-rich) nuclear phosphoprotein 32 family, member B // acidic (leucine-rich) nuclear phosphoprotein 32 family, member B	1.23	0.00668
	17876023	---	---	---	1.23	0.0298
	17773319	NM_001077429	Lnp	limb and neural patterns	1.23	0.0192
	17696446	NM_001134702	Meis1	Meis homeobox 1	1.23	0.0182
	17820840	ENSRNOT00000012512	Cenpa	centromere protein A	1.23	0.0487
	17794008	BC158892 // BC158892 // BC158892	Mbd4 // Mbd4 // Mbd4	methyl-CpG binding domain protein 4 // methyl-CpG binding domain protein 4 // methyl-CpG binding domain protein 4	1.23	0.0129
	17765104	NM_001107762	Nusap1	nucleolar and spindle associated protein 1	1.23	0.0267
	17659789	NM_198773	Ppm1e	protein phosphatase, Mg2+/Mn2+ dependent, 1E	1.23	0.0224
	17671538	---	---	---	1.23	0.00356
	17611731	ENSRNOT00000024967	Sytl3	synaptotagmin-like 3	1.23	0.0226
	17746212	ENSRNOT00000013354	Ca2	carbonic anhydrase 2	1.23	0.0335
	17742667	ENSRNOT00000013694	Lef1	lymphoid enhancer binding factor 1	1.23	0.0298
	17848341	XM_001076237	RGD1565653	similar to transcription elongation factor B (SIII), polypeptide 2	1.23	0.0221
	17764890	U83666	Bub1b	budding uninhibited by benzimidazoles 1 homolog, beta (S, cerevisiae)	1.23	0.0482
	17716335	---	---	---	1.23	0.0258
	17693834	---	---	---	1.23	0.0294
	17684931	NM_001047084	Rgs18	regulator of G-protein signaling 18	1.23	0.0438
	17828081	ENSRNOT00000031986	E2f7	E2F transcription factor 7	1.23	0.0331
	17705177	---	---	---	1.23	0.0389
	17880597	NM_001076553 // NM_001076553 // NM_001076553	Pkib // Pkib // Pkib	protein kinase (cAMP-dependent, catalytic) inhibitor beta // protein kinase (cAMP-dependent, catalytic) inhibitor beta // protein kinase (cAMP-dependent, catalytic) inhibitor beta	1.23	0.00321
	17667699	---	---	---	1.23	0.0369
	17841614	NM_001106797	Cbx5	chromobox homolog 5	1.23	0.00122
	17693302	NM_001105725	Ccng2	cyclin G2	1.23	0.0458
	17813826	NM_017171	Prkce	protein kinase C, epsilon	1.23	0.00202
	17692682	NM_001108352	Cdc7	cell division cycle 7 homolog (S, cerevisiae)	1.23	0.0265
	17642062	NM_001025767	Blnk	B-cell linker	1.23	0.0122
	17868182	ENSRNOT00000041850 // ENSRNOT00000041850 // ENSRNOT00000041850 // ENSRNOT00000041850 // ENSRNOT00000041850 // ENSRNOT00000041850 // ENSRNOT00000041850 // ENSRNOT00000041850 // ENSRNOT00000041850 // ENSRNOT00000041850 // ENSRNOT00000041850 // ENSRNOT00000041850 // ENSRNOT00000041850 // ENSRNOT00000041850 // ENSRNOT00000041850 // ENSRNOT00000041850 // ENSRNOT00000041850 // ENSRNOT00000041850 // ENS…	LOC100364306 // LOC691410 // LOC691403 // LOC690867 // LOC690626 // LOC690523 // LOC690439 // LOC690281 // LOC690122 // LOC690010 // LOC689948 // LOC689905 // LOC689837 // LOC689667 // LOC689658 // LOC688732 // LOC688587 // LOC688428 // LOC687062 // LOC686719 // LOC686131 // LOC686017 // LOC685989 // LOC685966 // LOC685853 // LOC680748 // LOC680198 // LOC501349 // LOC501299 // LOC100364306 // LOC…	hypothetical protein LOC100364306 // similar to Discs large homolog 5 (Placenta and prostate DLG) (Discs large protein P-dlg) // hypothetical protein LOC691403 // similar to Discs large homolog 5 (Placenta and prostate DLG) (Discs large protein P-dlg) // hypothetical protein LOC690626 // hypothetical protein LOC690523 // similar to spermatogenesis associated glutamate (E)-rich protein 4d // simil…	1.23	0.0241
	17722250	---	---	---	1.23	0.0202
	17783399	NM_001033923	Gimap8	GTPase, IMAP family member 8	1.22	0.0169
	17696126	---	---	---	1.22	0.00441
	17805262	NM_001012464	Terf1	telomeric repeat binding factor (NIMA-interacting) 1	1.22	0.0308
	17872480	NM_001191734	Ptchd1	patched domain containing 1	1.22	0.0493
	17642871	NM_001164103	Add3	adducin 3 (gamma)	1.22	0.0284
	17723147	NM_001107387	Tnfaip8	tumor necrosis factor, alpha-induced protein 8	1.22	0.0427
	17867156	---	---	---	1.22	0.0137
	17631542	ENSRNOT00000034001 // ENSRNOT00000034001	LOC100362311 // Snx26	sorting nexin 26 // sorting nexin 26	1.22	0.0103
	17847732	NM_001014214	Dalrd3	DALR anticodon binding domain containing 3	1.22	0.00142
	17729466	NM_031824	Ctcf	CCCTC-binding factor (zinc finger protein)	1.22	0.0279
	17641677	---	---	---	1.22	0.0258
	17766478	NM_012631	Prnp	prion protein	1.22	0.0143
	17749618	NM_001123469	Hist2h4	histone cluster 2, H4	1.22	0.0264
	17778589	---	---	---	1.22	0.0114
	17845042	---	---	---	1.22	0.0422
	17833071	NM_080787	Dgka	diacylglycerol kinase, alpha	1.22	0.00255
	17667528	NM_001108312	RGD1563888	similar to DNA segment, Chr 16, ERATO Doi 472, expressed	1.22	0.0102
	17682489	ENSRNOT00000003641	Cnst	consortin, connexin sorting protein	1.22	0.0048
	17686261	NM_001100639	Pou2f1	POU class 2 homeobox 1	1.22	0.000483
	17627510	NM_001107522	Slc35d3	solute carrier family 35, member D3	1.22	0.038
	17832139	FQ226442	Troap	trophinin associated protein	1.22	0.0382
	17763017	ENSRNOT00000025255	Scrn3	secernin 3	1.22	0.00444
	17781097	---	---	---	1.22	0.032
	17671334	ENSRNOT00000036279	LOC689143	similar to QUAhog (hedgehog related) family member (qua-1)	1.22	0.0275
	17640345	XM_001073908	LOC686388	similar to Prostatic steroid-binding protein C1 chain precursor (Prostatein peptide C1)	1.22	0.0298
	17763493	ENSRNOT00000057622	Slc43a3	solute carrier family 43, member 3	1.22	0.0446
	17879510	NR_032743	Mir504	microRNA mir-504	1.22	0.0201
	17643641	NM_001024790	Usp7	ubiquitin specific peptidase 7 (herpes virus-associated)	1.22	0.02
	17755918	NM_001001006	Olr1681	olfactory receptor 1681	1.22	0.0292
	17702487	---	---	---	1.22	0.0126
	17696719	---	---	---	1.22	0.0395
	17792241	---	---	---	1.22	0.0168
	17694317	---	---	---	1.22	0.0237
	17832401	ENSRNOT00000066049	Scn8a	sodium channel, voltage gated, type VIII, alpha subunit	1.22	0.0196
	17667309	NM_001100499 // NM_001100499 // NM_001100499	Pkp2 // Pkp2 // Pkp2	plakophilin 2 // plakophilin 2 // plakophilin 2	1.22	0.0265
	17788910	---	---	---	1.22	0.00714
	17869390	ENSRNOT00000041850 // ENSRNOT00000041850 // ENSRNOT00000041850 // ENSRNOT00000041850 // ENSRNOT00000041850 // ENSRNOT00000041850 // ENSRNOT00000041850 // ENSRNOT00000041850 // ENSRNOT00000041850 // ENSRNOT00000041850 // ENSRNOT00000041850 // ENSRNOT00000041850 // ENSRNOT00000041850 // ENSRNOT00000041850 // ENSRNOT00000041850 // ENSRNOT00000041850 // ENSRNOT00000041850 // ENSRNOT00000041850 // ENS…	LOC100364306 // LOC691410 // LOC691403 // LOC690867 // LOC690626 // LOC690523 // LOC690439 // LOC690281 // LOC690122 // LOC690010 // LOC689948 // LOC689905 // LOC689837 // LOC689667 // LOC689658 // LOC688732 // LOC688587 // LOC688428 // LOC687062 // LOC686719 // LOC686131 // LOC686017 // LOC685989 // LOC685966 // LOC685853 // LOC680748 // LOC680198 // LOC501349 // LOC501299 // LOC100364306 // LOC…	hypothetical protein LOC100364306 // similar to Discs large homolog 5 (Placenta and prostate DLG) (Discs large protein P-dlg) // hypothetical protein LOC691403 // similar to Discs large homolog 5 (Placenta and prostate DLG) (Discs large protein P-dlg) // hypothetical protein LOC690626 // hypothetical protein LOC690523 // similar to spermatogenesis associated glutamate (E)-rich protein 4d // simil…	1.22	0.0153
	17791133	NM_001134979	Ezh2	enhancer of zeste homolog 2 (Drosophila)	1.22	0.0317
	17682418	ENSRNOT00000005849	Zfp238	zinc finger protein 238	1.22	0.0126
	17847048	XM_001072207	Topbp1	topoisomerase (DNA) II binding protein 1	1.22	0.0436
	17875167	NM_001109534	Tktl1	transketolase-like 1	1.22	0.016
	17796002	ENSRNOT00000009328	Eps8	epidermal growth factor receptor pathway substrate 8	1.22	0.0239
	17837374	XM_216934	Dscc1	defective in sister chromatid cohesion 1 homolog (S, cerevisiae)	1.21	0.0146
	17801619	---	---	---	1.21	0.00873
	17750091	ENSRNOT00000026213	Dclre1b	DNA cross-link repair 1B	1.21	0.0296
	17666013	---	---	---	1.21	0.0491
	17732240	---	---	---	1.21	0.0301
	17611983	NM_001077677	Pacrg	Park2 co-regulated	1.21	0.0477
	17870789	ENSRNOT00000005659	RGD1559731	similar to RIKEN cDNA 4930578C19	1.21	0.0217
	17854322	NM_001007020	Hmgn3	high mobility group nucleosomal binding domain 3	1.21	0.00115
	17794525	---	---	---	1.21	0.0032
	17683403	NM_001106305	Rnf152	ring finger protein 152	1.21	0.00961
	17868172	ENSRNOT00000041850 // ENSRNOT00000041850 // ENSRNOT00000041850 // ENSRNOT00000041850 // ENSRNOT00000041850 // ENSRNOT00000041850 // ENSRNOT00000041850 // ENSRNOT00000041850 // ENSRNOT00000041850 // ENSRNOT00000041850 // ENSRNOT00000041850 // ENSRNOT00000041850 // ENSRNOT00000041850 // ENSRNOT00000041850 // ENSRNOT00000041850 // ENSRNOT00000041850 // ENSRNOT00000041850 // ENSRNOT00000041850 // ENS…	LOC100364306 // LOC691410 // LOC691403 // LOC690867 // LOC690626 // LOC690523 // LOC690439 // LOC690281 // LOC690122 // LOC690010 // LOC689948 // LOC689905 // LOC689837 // LOC689667 // LOC689658 // LOC688732 // LOC688587 // LOC688428 // LOC687062 // LOC686719 // LOC686131 // LOC686017 // LOC685989 // LOC685966 // LOC685853 // LOC680748 // LOC680198 // LOC501349 // LOC501299 // LOC100364306 // LOC…	hypothetical protein LOC100364306 // similar to Discs large homolog 5 (Placenta and prostate DLG) (Discs large protein P-dlg) // hypothetical protein LOC691403 // similar to Discs large homolog 5 (Placenta and prostate DLG) (Discs large protein P-dlg) // hypothetical protein LOC690626 // hypothetical protein LOC690523 // similar to spermatogenesis associated glutamate (E)-rich protein 4d // simil…	1.21	0.0455
	17620723	NM_001025725	Hirip3	HIRA interacting protein 3	1.21	0.0424
	17821561	NM_001200045 // NM_001200045 // NM_001200045	RGD1563092 // RGD1563092 // RGD1563092	similar to histone deacetylase-related protein // similar to histone deacetylase-related protein // similar to histone deacetylase-related protein	1.21	0.0198
	17710353	ENSRNOT00000065516	Sncg	synuclein, gamma (breast cancer-specific protein 1)	1.21	0.0287
	17675395	NM_031542	Brca2	breast cancer 2	1.21	0.0233
	17774176	NM_001000674	Olr529	olfactory receptor 529	1.21	0.0415
	17863223	NM_001037527	Defb49	defensin beta 49	1.21	0.0252
	17719969	BC098858	Epc1	enhancer of polycomb homolog 1 (Drosophila)	1.21	0.00194
	17696709	NM_001191553	Ccdc85a	coiled-coil domain containing 85A	1.21	0.0106
	17877395	XM_001055437	Klhl34	kelch-like 34 (Drosophila)	1.21	0.0228
	17675296	NM_001107115	Arhgef18	rho/rac guanine nucleotide exchange factor (GEF) 18	1.21	0.0154
	17618702	NM_001191602	C2cd3	C2 calcium-dependent domain containing 3	1.21	0.0254
	17775630	NM_001013078	Fsip1	fibrous sheath interacting protein 1	1.21	0.0449
	17720840	BC085116	Fam107b	family with sequence similarity 107, member B	1.21	0.0358
	17740327	ENSRNOT00000049810	Dennd4b	DENN/MADD domain containing 4B	1.21	0.000302
	17702112	NM_001107261	Supt16h	suppressor of Ty 16 homolog (S, cerevisiae)	1.21	0.0284
	17790424	---	---	---	1.21	0.00698
	17640074	NM_001106331 // NM_001106331	Trpt1 // Trpt1	tRNA phosphotransferase 1 // tRNA phosphotransferase 1	1.21	0.0406
	17669826	NM_001127597	Rnf168	ring finger protein 168	1.21	0.0393
	17751939	ENSRNOT00000021861	Dnase2b	deoxyribonuclease II beta	1.21	0.0342
	17624341	NM_001000257	Olr357	olfactory receptor 357	1.21	0.0201
	17764383	---	---	---	1.21	0.0176
	17640944	NM_001100975	Vps13a	vacuolar protein sorting 13 homolog A (S, cerevisiae)	1.21	0.0109
	17650838	NM_001007011	Zpbp2	zona pellucida binding protein 2	1.21	0.0156
	17778866	NM_001191066	Rbl1	retinoblastoma-like 1 (p107)	1.21	0.0409
	17713907	XM_225125	RGD1564657	similar to cathepsin 1 precursor	1.21	0.00518
	17701629	---	---	---	1.21	0.0147
	17859102	NM_001106911	Mfsd6	major facilitator superfamily domain containing 6	1.21	0.0229
	17873683	---	---	---	1.21	0.0378
	17763772	NM_001107744	Nup160	nucleoporin 160	1.21	0.019
	17847132	NM_001109003	Cpne4	copine IV	1.2	0.0276
	17778080	XM_003749587	LOC689220	similar to Cystatin S precursor (LM protein)	1.2	0.0079
	17716928	NM_017197	Celf2	CUGBP, Elav-like family member 2	1.2	0.0149
	17851315	NM_001000464	Olr1304	olfactory receptor 1304	1.2	0.0401
	17634746	NM_001099511	Vom2r42	vomeronasal 2 receptor, 42	1.2	0.0429
	17664920	ENSRNOT00000002259	Kcnj15	potassium inwardly-rectifying channel, subfamily J, member 15	1.2	0.00118
	17857822	---	---	---	1.2	0.0218
	17857869	---	---	---	1.2	0.0218
	17758767	---	---	---	1.2	0.0305
	17748501	---	---	---	1.2	0.0437
	17816023	NM_001109023	Pnn	pinin, desmosome associated protein	1.2	0.0497
	17622013	---	---	---	1.2	0.0102
	17744164	NM_001191957	Msh3	mutS homolog 3 (E, coli)	1.2	0.0284
	17788031	---	---	---	1.2	0.00881
	17869430	ENSRNOT00000041850 // ENSRNOT00000041850 // ENSRNOT00000041850 // ENSRNOT00000041850 // ENSRNOT00000041850 // ENSRNOT00000041850 // ENSRNOT00000041850 // ENSRNOT00000041850 // ENSRNOT00000041850 // ENSRNOT00000041850 // ENSRNOT00000041850 // ENSRNOT00000041850 // ENSRNOT00000041850 // ENSRNOT00000041850 // ENSRNOT00000041850 // ENSRNOT00000041850 // ENSRNOT00000041850 // ENSRNOT00000041850 // ENS…	LOC100364306 // LOC691410 // LOC691403 // LOC690867 // LOC690626 // LOC690523 // LOC690439 // LOC690281 // LOC690122 // LOC690010 // LOC689948 // LOC689905 // LOC689837 // LOC689667 // LOC689658 // LOC688732 // LOC688587 // LOC688428 // LOC687062 // LOC686719 // LOC686131 // LOC686017 // LOC685989 // LOC685966 // LOC685853 // LOC680748 // LOC680198 // LOC501349 // LOC501299 // LOC100364306 // LOC…	hypothetical protein LOC100364306 // similar to Discs large homolog 5 (Placenta and prostate DLG) (Discs large protein P-dlg) // hypothetical protein LOC691403 // similar to Discs large homolog 5 (Placenta and prostate DLG) (Discs large protein P-dlg) // hypothetical protein LOC690626 // hypothetical protein LOC690523 // similar to spermatogenesis associated glutamate (E)-rich protein 4d // simil…	1.2	0.0321
	17868807	ENSRNOT00000041850 // ENSRNOT00000041850 // ENSRNOT00000041850 // ENSRNOT00000041850 // ENSRNOT00000041850 // ENSRNOT00000041850 // ENSRNOT00000041850 // ENSRNOT00000041850 // ENSRNOT00000041850 // ENSRNOT00000041850 // ENSRNOT00000041850 // ENSRNOT00000041850 // ENSRNOT00000041850 // ENSRNOT00000041850 // ENSRNOT00000041850 // ENSRNOT00000041850 // ENSRNOT00000041850 // ENSRNOT00000041850 // ENS…	LOC100364306 // LOC691410 // LOC691403 // LOC690867 // LOC690626 // LOC690523 // LOC690439 // LOC690281 // LOC690122 // LOC690010 // LOC689948 // LOC689905 // LOC689837 // LOC689667 // LOC689658 // LOC688732 // LOC688587 // LOC688428 // LOC687062 // LOC686719 // LOC686131 // LOC686017 // LOC685989 // LOC685966 // LOC685853 // LOC680748 // LOC680198 // LOC501349 // LOC501299 // LOC100364306 // LOC…	hypothetical protein LOC100364306 // similar to Discs large homolog 5 (Placenta and prostate DLG) (Discs large protein P-dlg) // hypothetical protein LOC691403 // similar to Discs large homolog 5 (Placenta and prostate DLG) (Discs large protein P-dlg) // hypothetical protein LOC690626 // hypothetical protein LOC690523 // similar to spermatogenesis associated glutamate (E)-rich protein 4d // simil…	1.2	0.00625
	17611477	---	---	---	1.2	0.0499
	17758167	NM_001107625	Rtkn2	rhotekin 2	1.2	0.0475
	17862095	---	---	---	1.2	0.0105
	17762054	NM_001108581	Epc2	enhancer of polycomb homolog 2 (Drosophila)	1.2	0.0231
	17842211	ENSRNOT00000050430	Olr1124	olfactory receptor 1124	1.2	0.0355
	17717861	BC107913 // BC107913	Ctsq // Ctsq	cathepsin Q // cathepsin Q	1.2	0.0348
	17664107	NM_001107074	Cd7	Cd7 molecule	1.2	0.0045
	17868159	BC082068	LOC363337	similar to RIKEN cDNA 1700081O22	1.2	0.0409
	17715932	---	---	---	1.2	0.0232
	17677137	NM_001077201	Caln1	calneuron 1	1.2	0.044
	17752044	ENSRNOT00000016668	RGD1559958	similar to RIKEN cDNA C030011O14 gene	1.2	0.0206
	17750608	BC166728	RGD1310209	similar to KIAA1324 protein	1.2	0.0319
	17880164	XM_001081217	RGD1564031	similar to transcription elongation factor B (SIII), polypeptide 2	1.2	0.0371
	17768760	NM_001107800	Stk4	serine/threonine kinase 4	1.2	0.0168
	17775066	NM_001109606	Fbxo3	F-box protein 3	1.2	0.0243
	17731309	ENSRNOT00000016462	Pdp2	pyruvate dehyrogenase phosphatase catalytic subunit 2	1.2	0.0403
	17647477	NM_030989	Tp53	tumor protein p53	1.2	0.0203
	17715905	NM_198792	Txndc3	thioredoxin domain containing 3 (spermatozoa)	1.2	0.0132
	17647979	NM_001047972	Mis12	MIS12, MIND kinetochore complex component, homolog (S, pombe)	1.2	0.0413
	17694931	NM_030848 // NM_030848 // NM_030848	Bst1 // Bst1 // Bst1	bone marrow stromal cell antigen 1 // bone marrow stromal cell antigen 1 // bone marrow stromal cell antigen 1	1.2	0.0368
	17716276	---	---	---	1.2	0.023
	17630764	NM_001107495	Cyp2s1	cytochrome P450, family 2, subfamily s, polypeptide 1	1.2	0.00698
	17868281	ENSRNOT00000041850 // ENSRNOT00000041850 // ENSRNOT00000041850 // ENSRNOT00000041850 // ENSRNOT00000041850 // ENSRNOT00000041850 // ENSRNOT00000041850 // ENSRNOT00000041850 // ENSRNOT00000041850 // ENSRNOT00000041850 // ENSRNOT00000041850 // ENSRNOT00000041850 // ENSRNOT00000041850 // ENSRNOT00000041850 // ENSRNOT00000041850 // ENSRNOT00000041850 // ENSRNOT00000041850 // ENSRNOT00000041850 // ENS…	LOC100364306 // LOC691410 // LOC691403 // LOC690867 // LOC690626 // LOC690523 // LOC690439 // LOC690281 // LOC690122 // LOC690010 // LOC689948 // LOC689905 // LOC689837 // LOC689667 // LOC689658 // LOC688732 // LOC688587 // LOC688428 // LOC687062 // LOC686719 // LOC686131 // LOC686017 // LOC685989 // LOC685966 // LOC685853 // LOC680748 // LOC680198 // LOC501349 // LOC501299 // LOC100364306 // LOC…	hypothetical protein LOC100364306 // similar to Discs large homolog 5 (Placenta and prostate DLG) (Discs large protein P-dlg) // hypothetical protein LOC691403 // similar to Discs large homolog 5 (Placenta and prostate DLG) (Discs large protein P-dlg) // hypothetical protein LOC690626 // hypothetical protein LOC690523 // similar to spermatogenesis associated glutamate (E)-rich protein 4d // simil…	1.19	0.0245
	17641812	NM_019277 // NM_019277 // NM_019277	Exoc6 // Exoc6 // Exoc6	exocyst complex component 6 // exocyst complex component 6 // exocyst complex component 6	1.19	0.0453
	17794981	---	---	---	1.19	0.0385
	17854297	FQ233636 // FQ233636	RGD1564964 // RGD1564964	similar to WD repeat domain 11 protein // similar to WD repeat domain 11 protein	1.19	0.0429
	17773189	---	---	---	1.19	0.0246
	17845637	BC092633	RGD1307526	similar to modulator of estrogen induced transcription	1.19	0.0397
	17635186	---	---	---	1.19	0.0485
	17719936	---	---	---	1.19	0.0272
	17793583	NM_001034131	Foxp1	forkhead box P1	1.19	0.0292
	17765481	ENSRNOT00000036209	Wdr76	WD repeat domain 76	1.19	0.0274
	17749515	---	---	---	1.19	0.0319
	17755510	NM_001083966	Rev3l	REV3-like, catalytic subunit of DNA polymerase zeta (yeast)	1.19	0.0356
	17652143	BC083806	Tex2	testis expressed 2	1.19	0.0162
	17787716	NM_001003403	Apold1	apolipoprotein L domain containing 1	1.19	0.0215
	17823575	---	---	---	1.19	0.0249
	17851353	NM_001000469	Olr1315	olfactory receptor 1315	1.19	0.0406
	17716707	NM_001135744	Akr1c12l1	aldo-keto reductase family 1, member C12-like 1	1.19	0.0204
	17631323	NR_037147	RGD1303117	hypothetical protein LOC292764	1.19	0.000768
	17793611	NM_001106612	Eif4e3	eukaryotic translation initiation factor 4E family member 3	1.19	0.0055
	17753697	NM_001107617	Fgd2	FYVE, RhoGEF and PH domain containing 2	1.19	0.0148
	17743238	NM_001009708	Lmo4	LIM domain only 4	1.19	0.00268
	17812432	---	---	---	1.19	0.0452
	17804092	---	---	---	1.19	0.0452
	17788082	NM_001107894	Etnk1	ethanolamine kinase 1	1.19	0.0129
	17730478	---	---	---	1.19	0.0224
	17724651	NM_001170436	Rttn	rotatin	1.19	0.0173
	17711044	NM_001127654	Tm6sf2	transmembrane 6 superfamily member 2	1.19	0.0239
	17789288	XR_086224	LOC100359664	mitochondrial transcription termination factor-like	1.19	0.00573
	17674965	---	---	---	1.19	0.0201
	17761948	NM_001037767	Arpc5l	actin related protein 2/3 complex, subunit 5-like	1.19	0.00904
	17802956	---	---	---	1.19	0.0395
	17613309	ENSRNOT00000045266	LOC691661	similar to zinc finger and SCAN domain containing 4	1.19	0.0499
	17638394	NM_001106318	Pidd	p53-induced death domain protein	1.19	0.0335
	17797466	NM_001031663	Fam82b	family with sequence similarity 82, member B	1.19	0.0279
	17877202	NM_001190994	Phka2	phosphorylase kinase, alpha 2	1.19	0.0441
	17795365	NM_134327	Cd69	Cd69 molecule	1.19	0.0463
	17747093	ENSRNOT00000019256	Sclt1	sodium channel and clathrin linker 1	1.19	0.0193
	17610371	NM_001099460	Vom2r3	vomeronasal 2 receptor, 3	1.19	0.0484
	17716175	NM_001107358	Zfp438	zinc finger protein 438	1.19	0.0115
	17768499	NM_022615	Top1	topoisomerase (DNA) I	1.19	0.034
	17655666	NM_001106996	Cyfip2	cytoplasmic FMR1 interacting protein 2	1.19	0.0109
	17671916	XM_001072702	Olr1572	olfactory receptor 1572	1.19	0.0321
	17662961	---	---	---	1.19	0.00701
	17813490	NM_001169103	Crim1	cysteine rich transmembrane BMP regulator 1 (chordin like)	1.19	0.022
	17843385	NM_001000794	Olr1313	olfactory receptor 1313	1.19	0.00366
	17752714	X67504 // X67504	RT1-EC2 // RT1-EC2	RT1 class Ib, locus EC2 // RT1 class Ib, locus EC2	1.19	0.0218
	17693801	NM_133423	Ythdc1	YTH domain containing 1	1.19	0.0187
	17873727	---	---	---	1.19	0.0147
	17707931	BC086510	Snx25	sorting nexin 25	1.19	0.0154
	17681113	NM_001109383	Angptl1	angiopoietin-like 1	1.19	0.017
	17764675	NM_001109630	Slc12a6	solute carrier family 12, member 6	1.19	0.0131
	17829199	---	---	---	1.18	0.00157
	17841953	NM_001014205	Tmem123	transmembrane protein 123	1.18	0.0286
	17725519	NM_001107396	Cdc25c	cell division cycle 25 homolog C (S, pombe)	1.18	0.00414
	17615140	NM_001107500	Zfp84	zinc finger protein 84	1.18	0.0399
	17832872	NM_001009385	Apon	apolipoprotein N	1.18	0.018
	17619078	NM_001002270	Olr79	olfactory receptor 79	1.18	0.0411
	17625627	NM_001109515	Slc25a28	solute carrier family 25, member 28	1.18	0.00888
	17870758	NM_001108242	Slc9a7	solute carrier family 9 (sodium/hydrogen exchanger), member 7	1.18	0.027
	17791548	NM_001109022	Inmt	indolethylamine N-methyltransferase	1.18	0.0121
	17821442	NM_001108018	Cbll1	Cas-Br-M (murine) ecotropic retroviral transforming sequence-like 1	1.18	0.016
	17645095	NM_001100550	Slu7	SLU7 splicing factor homolog (S, cerevisiae)	1.18	0.011
	17639595	ENSRNOT00000036745	Snx32	sorting nexin 32	1.18	0.000141
	17877726	ENSRNOT00000018147	Pola1	polymerase (DNA directed), alpha 1	1.18	0.029
	17632781	NM_017124	Cd37	CD37 molecule	1.18	0.0391
	17707340	NM_001009538 // NM_001009538 // NM_001009538	Zfp868 // Zfp868 // Zfp868	zinc finger protein 868 // zinc finger protein 868 // zinc finger protein 868	1.18	0.0363
	17776616	NM_001013205	Myef2	myelin expression factor 2	1.18	0.0296
	17641983	NM_017365	Pdlim1	PDZ and LIM domain 1	1.18	0.00957
	17739125	NM_001037185	Smc4	structural maintenance of chromosomes 4	1.18	0.0331
	17808508	NM_053718 // NM_053718 // NM_053718	Mllt3 // Mllt3 // Mllt3	myeloid/lymphoid or mixed-lineage leukemia (trithorax homolog, Drosophila); translocated to, 3 // myeloid/lymphoid or mixed-lineage leukemia (trithorax homolog, Drosophila); translocated to, 3 // myeloid/lymphoid or mixed-lineage leukemia (trithorax homolog, Drosophila); translocated to, 3	1.18	0.0299
	17655129	ENSRNOT00000051483	Hba-a2	hemoglobin alpha, adult chain 2	1.18	0.0389
	17659280	NM_001004068	Rffl	ring finger and FYVE-like domain containing 1	1.18	0.0311
	17729348	NM_001030028	Elmo3	engulfment and cell motility 3	1.18	0.0169
	17610457	---	---	---	1.18	0.0409
	17807085	NM_001107934	Trim14	tripartite motif-containing 14	1.18	0.0428
	17635220	ENSRNOT00000029629 // ENSRNOT00000029629	LOC685009 // LOC683565	hypothetical protein LOC685009 // hypothetical protein LOC683565	1.18	0.0188
	17651611	---	---	---	1.18	0.0433
	17741627	---	---	---	1.18	0.0186
	17656515	NM_001107004	Zfp39	zinc finger protein 39	1.18	0.0386
	17662518	NM_001107060	Polg2	polymerase (DNA directed), gamma 2, accessory subunit	1.18	0.0195
	17870609	NM_001173429	2013-09-06	septin 6	1.18	0.0143
	17864745	NM_001106913	Clk1	CDC-like kinase 1	1.18	0.0335
	17780718	---	---	---	1.18	0.0125
	17719835	NM_001144851	B3galnt2	beta-1,3-N-acetylgalactosaminyltransferase 2	1.18	0.012
	17665865	ENSRNOT00000038400	Pla1a	phospholipase A1 member A	1.18	0.0245
	17659126	NM_001107024	Ssh2	slingshot homolog 2 (Drosophila)	1.18	0.0446
	17700564	BC088867	RGD1308626	similar to 9630044O09Rik protein	1.18	0.0123
	17856467	ENSRNOT00000046864	Scn10a	sodium channel, voltage-gated, type X, alpha subunit	1.18	0.0375
	17699991	NM_199084	Rcbtb2	regulator of chromosome condensation (RCC1) and BTB (POZ) domain containing protein 2	1.18	0.0294
	17637913	FQ230633	Mki67	antigen identified by monoclonal antibody Ki-67	1.18	0.0246
	17641405	---	---	---	1.18	0.0294
	17619072	NM_001001281	Olr75	olfactory receptor 75	1.18	0.00939
	17610330	ENSRNOT00000051591 // ENSRNOT00000051591	LOC682996 // Vom2r2	similar to vomeronasal 2, receptor, 1 // vomeronasal 2 receptor, 2	1.18	0.0227
	17616898	---	---	---	1.18	0.0286
	17681203	NM_001025126 // NM_001025126	Rfwd2 // Rfwd2	ring finger and WD repeat domain 2 // ring finger and WD repeat domain 2	1.18	0.0332
	17752436	NM_001044283 // NM_001044283 // NM_001044283	Snx3 // Snx3 // Snx3	sorting nexin 3 // sorting nexin 3 // sorting nexin 3	1.18	0.0397
	17781531	NM_001173554	Mios	missing oocyte, meiosis regulator, homolog (Drosophila)	1.18	0.0453
	17790733	NM_173045	Zc3hav1	zinc finger CCCH type, antiviral 1	1.18	0.0229
	17680323	---	---	---	1.18	0.00957
	17741373	---	---	---	1.18	0.0222
	17859597	---	---	---	1.18	0.0155
	17729478	---	---	---	1.18	0.0136
	17842036	NM_001108994	Fam76b	family with sequence similarity 76, member B	1.18	0.0474
	17717138	---	---	---	1.18	0.0151
	17697585	NM_021774	Fhit	fragile histidine triad gene	1.18	0.0342
	17809320	ENSRNOT00000012598 // ENSRNOT00000012598 // ENSRNOT00000012598 // ENSRNOT00000012598	LOC100364162 // Rnf11 // LOC683844 // Rnf11l	ring finger protein 11-like // ring finger protein 11 // similar to RING finger protein 11 (NEDD4 WW domain-binding protein 2) (Sid 1669) // ring finger protein 11-like	1.18	0.00509
	17636900	NM_001191603	Palb2	partner and localizer of BRCA2	1.18	0.0391
	17630149	---	---	---	1.17	0.0221
	17656469	---	---	---	1.17	0.00522
	17687970	ENSRNOT00000061630	LOC100360066	rCG57228-like	1.17	0.0455
	17820496	NM_013065	Ppp1cb	protein phosphatase 1, catalytic subunit, beta isozyme	1.17	0.00213
	17664335	NM_001107114	Usp25	ubiquitin specific peptidase 25	1.17	0.0123
	17615948	ENSRNOT00000056456	Klk5l	kallikrein 5-like	1.17	0.0437
	17701161	ENSRNOT00000061522 // ENSRNOT00000061522	LOC681198 // LOC681198	similar to Spetex-2F protein // similar to Spetex-2F protein	1.17	0.0434
	17672018	---	---	---	1.17	0.0144
	17714902	NM_001004255	Dek	DEK oncogene	1.17	0.0442
	17762971	FQ209892	Zak	sterile alpha motif and leucine zipper containing kinase AZK	1.17	0.0326
	17611631	AJ440711	Arid1b	AT rich interactive domain 1B (Swi1 like)	1.17	0.0297
	17795722	NM_031979	Csda	cold shock domain protein A	1.17	0.0234
	17704849	---	---	---	1.17	0.0287
	17805450	NM_001109260	RGD1561849	similar to RIKEN cDNA 3110035E14	1.17	0.00974
	17793601	XM_001070126	LOC689252	hypothetical protein LOC689252	1.17	0.00595
	17651569	NM_001108300	Adam11	ADAM metallopeptidase domain 11	1.17	0.0271
	17635906	NM_001001018	Olr205	olfactory receptor 205	1.17	0.0431
	17744071	---	---	---	1.17	0.0339
	17640196	NM_173302	Slc22a9	solute carrier family 22 (organic anion transporter), member 9	1.17	0.043
	17669356	ENSRNOT00000035611	Kpna1	karyopherin alpha 1	1.17	0.00356
	17617625	ENSRNOT00000050759 // ENSRNOT00000050759	Fanci // LOC683179	Fanconi anemia, complementation group I // similar to CG13745-PA	1.17	0.0407
	17643215	NM_001108527	Sfxn4	sideroflexin 4	1.17	0.0213
	17868901	ENSRNOT00000041850 // ENSRNOT00000041850 // ENSRNOT00000041850 // ENSRNOT00000041850 // ENSRNOT00000041850 // ENSRNOT00000041850 // ENSRNOT00000041850 // ENSRNOT00000041850 // ENSRNOT00000041850 // ENSRNOT00000041850 // ENSRNOT00000041850 // ENSRNOT00000041850 // ENSRNOT00000041850 // ENSRNOT00000041850 // ENSRNOT00000041850 // ENSRNOT00000041850 // ENSRNOT00000041850 // ENSRNOT00000041850 // ENS…	LOC100364306 // LOC691410 // LOC691403 // LOC690867 // LOC690626 // LOC690523 // LOC690439 // LOC690281 // LOC690122 // LOC690010 // LOC689948 // LOC689905 // LOC689837 // LOC689667 // LOC689658 // LOC688732 // LOC688587 // LOC688428 // LOC687062 // LOC686719 // LOC686131 // LOC686017 // LOC685989 // LOC685966 // LOC685853 // LOC680748 // LOC680198 // LOC501349 // LOC501299 // LOC100364306 // LOC…	hypothetical protein LOC100364306 // similar to Discs large homolog 5 (Placenta and prostate DLG) (Discs large protein P-dlg) // hypothetical protein LOC691403 // similar to Discs large homolog 5 (Placenta and prostate DLG) (Discs large protein P-dlg) // hypothetical protein LOC690626 // hypothetical protein LOC690523 // similar to spermatogenesis associated glutamate (E)-rich protein 4d // simil…	1.17	0.0157
	17667243	NR_032270	Mir301b	microRNA mir-301b	1.17	0.0462
	17719902	---	---	---	1.17	0.038
	17700290	NM_053520	Elf1	E74-like factor 1	1.17	0.0143
	17805509	NM_001107901	Rb1cc1	RB1-inducible coiled-coil 1	1.17	0.0458
	17713096	XM_002725197	Spaca7	sperm acrosome associated 7	1.17	0.0385
	17702354	ENSRNOT00000066802 // ENSRNOT00000066802	LOC100361669 // LOC100361637	hypothetical protein LOC100361669 // hypothetical protein LOC100361637	1.17	0.00305
	17879544	ENSRNOT00000051319	Atp11c-ps1	ATPase, class VI, type 11C, pseudogene 1	1.17	0.0309
	17771452	ENSRNOT00000045724 // ENSRNOT00000045724	LOC100365556 // LOC100361774	Ral GEF with PH domain and SH3 binding motif 1-like // Ral GEF with PH domain and SH3 binding motif 1	1.17	0.0187
	17676449	NM_001170404	Zfp157	zinc finger protein 157	1.17	0.0175
	17774399	NM_017269 // NM_017269 // NM_017269	Ptprj // Ptprj // Ptprj	protein tyrosine phosphatase, receptor type, J // protein tyrosine phosphatase, receptor type, J // protein tyrosine phosphatase, receptor type, J	1.17	0.00735
	17842857	NM_001034942	Zbtb44	zinc finger and BTB domain containing 44	1.17	0.0418
	17689895	ENSRNOT00000003907	Rfc1	replication factor C (activator 1) 1	1.17	0.0315
	17675438	ENSRNOT00000041365	Fry	furry homolog (Drosophila)	1.17	0.0232
	17758328	ENSRNOT00000000697	Chst3	carbohydrate (chondroitin 6) sulfotransferase 3	1.17	0.0372
	17838699	NM_001077669	Slc39a4	solute carrier family 39 (zinc transporter), member 4	1.17	0.0294
	17712561	NM_001108877	Tpte	transmembrane phosphatase with tensin homology	1.17	0.0374
	17719419	NM_001014009	Fam65b	family with sequence similarity 65, member B	1.17	0.0284
	17653649	XM_573037	RGD1563163	similar to hypothetical protein MGC24665	1.17	0.0347
	17809417	NM_001044770 // NM_001044770 // NM_001044770	Cyp4a2 // Cyp4a2 // Cyp4a2	cytochrome P450, family 4, subfamily a, polypeptide 2 // cytochrome P450, family 4, subfamily a, polypeptide 2 // cytochrome P450, family 4, subfamily a, polypeptide 2	1.17	0.021
	17797097	NM_030857	Lyn	v-yes-1 Yamaguchi sarcoma viral related oncogene homolog	1.17	0.0228
	17631972	ENSRNOT00000030186	Lsm14a	LSM14A, SCD6 homolog A (S, cerevisiae)	1.17	0.016
	17766250	FQ224806	Nop56	NOP56 ribonucleoprotein homolog (yeast)	1.17	0.015
	17652520	---	---	---	1.17	0.0492
	17747589	NM_001109510	Gpr171	G protein-coupled receptor 171	1.17	0.0431
	17876932	---	---	---	1.17	0.0327
	17850819	NM_001017381	Fli1	Friend leukemia virus integration 1	1.17	0.00907
	17666640	NM_001012016	Tbccd1	TBCC domain containing 1	1.17	0.028
	17872069	NM_012634	Prps2	phosphoribosyl pyrophosphate synthetase 2	1.17	0.0475
	17802958	---	---	---	1.17	0.0169
	17852345	NM_001134636	RGD1564937	similar to RIKEN cDNA 1110032A03	1.17	0.0277
	17778010	NM_001109522	LOC689081	similar to cystatin E2	1.17	0.0151
	17827537	NM_001108082	Cdk17	cyclin-dependent kinase 17	1.17	0.013
	17673367	---	---	---	1.17	0.0422
	17878950	NM_001037365	Bex1	brain expressed, X-linked 1	1.17	0.0391
	17876868	---	---	---	1.17	0.0472
	17875860	XM_002727525	Kdm6a	lysine (K)-specific demethylase 6A	1.17	0.0282
	17814758	NM_001108014	Smc6	structural maintenance of chromosomes 6	1.17	0.0212
	17711471	NM_017193	Aadat	aminoadipate aminotransferase	1.17	0.046
	17702996	NM_001013036 // NM_001013036	Gmpr2 // Gmpr2	guanosine monophosphate reductase 2 // guanosine monophosphate reductase 2	1.17	0.00643
	17830802	NM_138845	Tnrc6b	trinucleotide repeat containing 6B	1.17	0.026
	17744919	ENSRNOT00000065301	Pik3r1	phosphoinositide-3-kinase, regulatory subunit 1 (alpha)	1.16	0.0445
	17836787	NR_032755	Mir875	microRNA mir-875	1.16	0.0183
	17754847	NM_138530	Pbld	phenazine biosynthesis-like protein domain containing	1.16	0.031
	17631735	NM_001107503	Cd22	CD22 molecule	1.16	0.0092
	17640224	ENSRNOT00000051289	Ust5r	integral membrane transport protein UST5r	1.16	0.0237
	17787779	---	---	---	1.16	0.043
	17635551	NM_001000140	Olr92	olfactory receptor 92	1.16	0.0221
	17675353	NM_001102383	Pds5b	PDS5, regulator of cohesion maintenance, homolog B (S, cerevisiae)	1.16	0.0169
	17868091	ENSRNOT00000041850 // ENSRNOT00000041850 // ENSRNOT00000041850 // ENSRNOT00000041850 // ENSRNOT00000041850 // ENSRNOT00000041850 // ENSRNOT00000041850 // ENSRNOT00000041850 // ENSRNOT00000041850 // ENSRNOT00000041850 // ENSRNOT00000041850 // ENSRNOT00000041850 // ENSRNOT00000041850 // ENSRNOT00000041850 // ENSRNOT00000041850 // ENSRNOT00000041850 // ENSRNOT00000041850 // ENSRNOT00000041850 // ENS…	LOC100364306 // LOC691410 // LOC691403 // LOC690867 // LOC690626 // LOC690523 // LOC690439 // LOC690281 // LOC690122 // LOC690010 // LOC689948 // LOC689905 // LOC689837 // LOC689667 // LOC689658 // LOC688732 // LOC688587 // LOC688428 // LOC687062 // LOC686719 // LOC686131 // LOC686017 // LOC685989 // LOC685966 // LOC685853 // LOC680748 // LOC680198 // LOC501349 // LOC501299 // LOC100364306 // LOC…	hypothetical protein LOC100364306 // similar to Discs large homolog 5 (Placenta and prostate DLG) (Discs large protein P-dlg) // hypothetical protein LOC691403 // similar to Discs large homolog 5 (Placenta and prostate DLG) (Discs large protein P-dlg) // hypothetical protein LOC690626 // hypothetical protein LOC690523 // similar to spermatogenesis associated glutamate (E)-rich protein 4d // simil…	1.16	0.0394
	17675525	---	---	---	1.16	0.0278
	17761412	---	---	---	1.16	0.0492
	17761410	---	---	---	1.16	0.0492
	17702540	ENSRNOT00000060304 // ENSRNOT00000060304 // ENSRNOT00000060304 // ENSRNOT00000060304 // ENSRNOT00000060304 // ENSRNOT00000060304 // ENSRNOT00000060304 // ENSRNOT00000060304 // ENSRNOT00000060304 // ENSRNOT00000060304 // ENSRNOT00000060304 // ENSRNOT00000060304 // ENSRNOT00000060304 // ENSRNOT00000060304 // ENSRNOT00000060304 // ENSRNOT00000060304 // ENSRNOT00000060304 // ENSRNOT00000060304 // ENS…	LOC100360696 // LOC100359587 // LOC100360696 // LOC100359587 // LOC100360696 // LOC100359587 // LOC100360696 // LOC100359587 // LOC100360696 // LOC100359587 // LOC100360696 // LOC100359587 // LOC100360696 // LOC100359587 // LOC100360696 // LOC100359587 // LOC100360696 // LOC100359587 // LOC100360696 // LOC100359587	RGD1359684 protein-like // RGD1359684 protein-like // RGD1359684 protein-like // RGD1359684 protein-like // RGD1359684 protein-like // RGD1359684 protein-like // RGD1359684 protein-like // RGD1359684 protein-like // RGD1359684 protein-like // RGD1359684 protein-like // RGD1359684 protein-like // RGD1359684 protein-like // RGD1359684 protein-like // RGD1359684 protein-like // RGD1359684 protein-li…	1.16	0.0075
	17728989	---	---	---	1.16	0.0142
	17649952	---	---	---	1.16	0.0343
	17649960	---	---	---	1.16	0.0343
	17649962	---	---	---	1.16	0.0343
	17671912	NM_001191664	Rbak	RB-associated KRAB zinc finger	1.16	0.0303
	17619339	---	---	---	1.16	0.0374
	17767734	NM_052808	Bpifa2	BPI fold containing family A, member 2	1.16	0.0493
	17714077	ENSRNOT00000067020 // ENSRNOT00000067020	LOC100364746 // LOC100360333	mCG148436-like // mCG148436-like	1.16	0.0174
	17802641	NM_001108685	Srsf4	serine/arginine-rich splicing factor 4	1.16	0.00248
	17672628	XM_213736	Sap25	Sin3A-associated protein 25	1.16	0.0111
	17729634	NM_001108447	Nfatc3	nuclear factor of activated T-cells, cytoplasmic, calcineurin-dependent 3	1.16	0.0494
	17774291	NM_001000346	Olr663	olfactory receptor 663	1.16	0.0171
	17705117	BC082039	RGD1308297	similar to CG10084-PA	1.16	0.0381
	17858841	NM_001108216	Nck2	NCK adaptor protein 2	1.16	0.0439
	17857535	NM_001108204	Polh	polymerase (DNA directed), eta	1.16	0.0435
	17633487	---	---	---	1.16	0.0418
	17810955	NM_001108684	Pum1	pumilio homolog 1 (Drosophila)	1.16	0.0337
	17796679	---	---	---	1.16	0.0388
	17772040	NM_001024274	Gtdc1	glycosyltransferase-like domain containing 1	1.16	0.0259
	17864769	---	---	---	1.16	0.0254
	17621965	ENSRNOT00000064975	LOC680907	similar to scavenger receptor cysteine-rich type 1 protein M160 precursor	1.16	0.0436
	17797247	ENSRNOT00000010591	Tp53inp1	tumor protein p53 inducible nuclear protein 1	1.16	0.0193
	17656459	NM_001000782	Olr1414	olfactory receptor 1414	1.16	0.0241
	17781766	---	---	---	1.16	0.0307
	17800329	ENSRNOT00000066041	Mier1	mesoderm induction early response 1 homolog (Xenopus laevis)	1.16	0.0477
	17787463	---	---	---	1.16	0.0444
	17842286	NM_001000859	Olr1192	olfactory receptor 1192	1.16	0.0371
	17650017	NM_001135921	Rnf43	ring finger protein 43	1.16	0.0253
	17781921	NM_001004232	Fscn3	fascin homolog 3, actin-bundling protein, testicular (Strongylocentrotus purpuratus)	1.16	0.012
	17674785	NM_001107149	Ep400	E1A binding protein p400	1.16	0.0184
	17777749	---	---	---	1.16	0.045
	17620691	NM_001108920	Tbx6	T-box 6	1.16	0.0201
	17789625	---	---	---	1.16	0.0383
	17621023	ENSRNOT00000066988	Zfp646	zinc finger protein 646	1.16	0.00774
	17834398	NM_001109911	Hnrnpm	heterogeneous nuclear ribonucleoprotein M	1.16	0.0307
	17815584	ENSRNOT00000036337	LOC680646	similar to 40S ribosomal protein S2	1.16	0.0419
	17842959	NM_012555	Ets1	v-ets erythroblastosis virus E26 oncogene homolog 1 (avian)	1.16	0.0065
	17708619	NM_001012158	Letm2	leucine zipper-EF-hand containing transmembrane protein 2	1.16	0.0393
	17792573	NM_001172125	Tlx2	T-cell leukemia homeobox 2	1.16	0.00196
	17702404	ENSRNOT00000060304 // ENSRNOT00000060304 // ENSRNOT00000060304 // ENSRNOT00000060304 // ENSRNOT00000060304 // ENSRNOT00000060304 // ENSRNOT00000060304 // ENSRNOT00000060304 // ENSRNOT00000060304 // ENSRNOT00000060304 // ENSRNOT00000060304 // ENSRNOT00000060304 // ENSRNOT00000060304 // ENSRNOT00000060304 // ENSRNOT00000060304 // ENSRNOT00000060304 // ENSRNOT00000060304 // ENSRNOT00000060304 // ENS…	LOC100360696 // LOC100359587 // LOC100360696 // LOC100359587 // LOC100360696 // LOC100359587 // LOC100360696 // LOC100359587 // LOC100360696 // LOC100359587 // LOC100360696 // LOC100359587 // LOC100360696 // LOC100359587 // LOC100360696 // LOC100359587 // LOC100360696 // LOC100359587 // LOC100360696 // LOC100359587	RGD1359684 protein-like // RGD1359684 protein-like // RGD1359684 protein-like // RGD1359684 protein-like // RGD1359684 protein-like // RGD1359684 protein-like // RGD1359684 protein-like // RGD1359684 protein-like // RGD1359684 protein-like // RGD1359684 protein-like // RGD1359684 protein-like // RGD1359684 protein-like // RGD1359684 protein-like // RGD1359684 protein-like // RGD1359684 protein-li…	1.16	0.00792
	17634982	---	---	---	1.16	0.00367
	17618379	---	---	---	1.16	0.00367
	17826698	NM_001000419	Olr1086	olfactory receptor 1086	1.16	0.0246
	17684035	---	---	---	1.16	0.0486
	17678770	NM_001191666	Tchp	trichoplein, keratin filament binding	1.16	0.0204
	17778693	NM_001256465	Cpne1	copine I	1.16	0.0348
	17850083	NM_001025700	Fbxl12	F-box and leucine-rich repeat protein 12	1.16	0.00706
	17748330	ENSRNOT00000031179	Mnd1	meiotic nuclear divisions 1 homolog (S, cerevisiae)	1.16	0.0354
	17780027	---	---	---	1.16	0.014
	17716545	ENSRNOT00000019662	Chrm3	cholinergic receptor, muscarinic 3	1.16	0.0107
	17825943	---	---	---	1.16	0.0264
	17626445	NM_031583	Smc3	structural maintenance of chromosomes 3	1.16	0.0437
	17810108	---	---	---	1.16	0.035
	17695125	NM_001033894	Jakmip1	janus kinase and microtubule interacting protein 1	1.16	0.0287
	17840441	NM_138832	Slc38a1	solute carrier family 38, member 1	1.15	0.0422
	17824668	BC092580 // BC092580	Igh-6 // Igh-6	immunoglobulin heavy chain 6 // immunoglobulin heavy chain 6	1.15	0.0129
	17665332	NM_001107096	Cep97	centrosomal protein 97	1.15	0.0226
	17640742	XM_001078193	LOC690930	similar to membrane-spanning 4-domains, subfamily A, member 6B	1.15	0.0379
	17688395	NM_001014134 // NM_001014134 // NM_001014134	Helq // Helq // Helq	helicase, POLQ-like // helicase, POLQ-like // helicase, POLQ-like	1.15	0.0308
	17639383	---	---	---	1.15	0.0223
	17781667	NM_131914	Cav2	caveolin 2	1.15	0.0373
	17767562	---	---	---	1.15	0.0143
	17738819	---	---	---	1.15	0.0491
	17623235	NM_001100739	Syvn1	synovial apoptosis inhibitor 1, synoviolin	1.15	0.0241
	17631464	---	---	---	1.15	0.0264
	17830009	BC161959	RGD1562665	similar to 1500031N24Rik protein	1.15	0.0361
	17854117	NM_001011998	Fbxo9	f-box protein 9	1.15	0.0474
	17800945	NM_001100981 // NM_001100981 // NM_001100981	Agbl4 // Agbl4 // Agbl4	ATP/GTP binding protein-like 4 // ATP/GTP binding protein-like 4 // ATP/GTP binding protein-like 4	1.15	0.0267
	17715779	NM_001170337	Btn1a1	butyrophilin, subfamily 1, member A1	1.15	0.00014
	17801729	NM_001024347	Slfnl1	schlafen-like 1	1.15	0.0158
	17743913	---	---	---	1.15	0.049
	17727004	NM_001106137	Poli	polymerase (DNA directed), iota	1.15	0.0362
	17710323	NM_031581	Ppyr1	pancreatic polypeptide receptor 1	1.15	0.0236
	17868566	BC079195 // BC079195 // BC079195	LOC498465 // LOC498465 // LOC498465	similar to RIKEN cDNA 1700001F09 // similar to RIKEN cDNA 1700001F09 // similar to RIKEN cDNA 1700001F09	1.15	0.0314
	17877579	NM_001025013	Mageb16	melanoma antigen family B, 16	1.15	0.0484
	17825502	NM_001107158	Baz2a	bromodomain adjacent to zinc finger domain, 2A	1.15	0.00152
	17849630	NM_199397	Panx1	Pannexin 1	1.15	0.0459
	17873284	ENSRNOT00000004692	Ogt	O-linked N-acetylglucosamine (GlcNAc) transferase (UDP-N-acetylglucosamine:polypeptide-N-acetylglucosaminyl transferase)	1.15	0.0391
	17846083	NM_134382	Elovl5	ELOVL fatty acid elongase 5	1.15	0.00253
	17696324	---	---	---	1.15	0.011
	17871556	---	---	---	1.15	0.0207
	17616998	NM_001107520	Herc2	hect domain and RLD 2	1.15	0.0453
	17788106	ENSRNOT00000049474	Lrmp	lymphoid-restricted membrane protein	1.15	0.0411
	17767283	---	---	---	1.15	0.0339
	17671603	NM_001100822	Flt3	fms-related tyrosine kinase 3	1.15	0.0247
	17629709	NM_001037790	Leng8	leukocyte receptor cluster (LRC) member 8	1.15	0.00173
	17863596	---	---	---	1.15	0.0309
	17654090	---	---	---	1.15	0.00278
	17641381	NM_001012172	Rfx3	regulatory factor X, 3 (influences HLA class II expression)	1.15	0.032
	17851673	NM_001191996	Pdzd3	PDZ domain containing 3	1.15	0.0143
	17640491	NM_001008371	Sdhaf2	succinate dehydrogenase complex assembly factor 2	1.15	0.00256
	17746871	NM_001107668	Dcun1d1	DCN1, defective in cullin neddylation 1, domain containing 1 (S, cerevisiae)	1.15	0.0481
	17745990	ENSRNOT00000018246	Cdh6	cadherin 6	1.15	0.0398
	17766248	---	---	---	1.15	0.0221
	17820013	---	---	---	1.15	0.0381
	17620909	XM_341932	Srcap	Snf2-related CREBBP activator protein	1.15	0.00181
	17784334	NM_031599	Eif2ak3	eukaryotic translation initiation factor 2 alpha kinase 3	1.15	0.0191
	17640805	NM_001000248	Olr326	olfactory receptor 326	1.15	0.0335
	17698411	ENSRNOT00000060393	LOC100361390	mCG1025068-like	1.15	0.0249
	17661632	NM_001107051	Ezh1	enhancer of zeste homolog 1 (Drosophila)	1.15	0.0492
	17636942	ENSRNOT00000019309	Arhgap17	Rho GTPase activating protein 17	1.15	0.0173
	17668616	NM_019195	Cd47	Cd47 molecule	1.15	0.0299
	17751802	ENSRNOT00000055362	Clca4l	chloride channel calcium activated 4-like	1.15	0.0414
	17677942	ENSRNOT00000001722	Gpn3	GPN-loop GTPase 3	1.15	0.012
	17679730	NM_023095	Mgat5	mannosyl (alpha-1,6-)-glycoprotein beta-1,6-N-acetyl-glucosaminyltransferase	1.15	0.00133
	17762893	NM_053725	Itga6	integrin, alpha 6	1.15	0.0418
	17805293	---	---	---	1.15	0.0262
	17680884	NM_001037192	Trmt1l	TRM1 tRNA methyltransferase 1-like	1.15	0.0122
	17846255	---	---	---	1.15	0.0457
	17685204	NM_001191549	Smg7	Smg-7 homolog, nonsense mediated mRNA decay factor (C, elegans)	1.15	0.0108
	17670567	NM_181473	Klhl24	kelch-like 24 (Drosophila)	1.15	0.046
	17832014	---	---	---	1.15	0.0487
	17712169	---	---	---	1.15	0.0185
	17808642	ENSRNOT00000037206	Lrrc19	leucine rich repeat containing 19	1.15	0.0495
	17760437	ENSRNOT00000061201	Dbh	dopamine beta-hydroxylase (dopamine beta-monooxygenase)	1.15	0.00958
	17655627	NM_001014117	Ublcp1	ubiquitin-like domain containing CTD phosphatase 1	1.15	0.046
	17675646	ENSRNOT00000001250	Pan3	PAN3 polyA specific ribonuclease subunit homolog (S, cerevisiae)	1.15	0.0305
	17863930	NM_001195488	Coa5	cytochrome C oxidase assembly factor 5	1.15	0.0214
	17842202	---	---	---	1.15	0.0212
	17703303	NM_024376	Gja3	gap junction protein, alpha 3	1.15	0.00216
	17743572	---	---	---	1.15	0.0403
	17638713	---	---	---	1.15	0.0318
	17641603	NM_001035002	Atad1	ATPase family, AAA domain containing 1	1.15	0.0311
	17700060	XM_224403	RGD1304929	similar to chromosome 13 open reading frame 18	1.15	0.0442
	17676568	---	---	---	1.14	0.0345
	17717178	XM_001057551	Tmem236	transmembrane protein 236	1.14	0.0446
	17633282	NM_001002287	Mrgprb4	MAS-related GPR, member B4	1.14	0.0421
	17873563	---	---	---	1.14	0.0366
	17702589	ENSRNOT00000066802 // ENSRNOT00000066802 // ENSRNOT00000066802 // ENSRNOT00000066802 // ENSRNOT00000066802 // ENSRNOT00000066802	LOC100361669 // LOC100361637 // LOC100361669 // LOC100361637 // LOC100361669 // LOC100361637	hypothetical protein LOC100361669 // hypothetical protein LOC100361637 // hypothetical protein LOC100361669 // hypothetical protein LOC100361637 // hypothetical protein LOC100361669 // hypothetical protein LOC100361637	1.14	0.0221
	17632708	---	---	---	1.14	0.00485
	17726352	NM_001131003	LOC100174910	glutaredoxin-like protein	1.14	0.0362
	17701913	NM_001013131	Ttc5	tetratricopeptide repeat domain 5	1.14	0.0188
	17777633	---	---	---	1.14	0.046
	17683594	---	---	---	1.14	0.0371
	17616728	NM_138529	Nav2	neuron navigator 2	1.14	0.0144
	17710221	---	---	---	1.14	0.0299
	17714628	ENSRNOT00000015786	Auh	AU RNA binding protein/enoyl-CoA hydratase	1.14	0.0426
	17650117	XM_001081191	Vezf1	vascular endothelial zinc finger 1	1.14	0.0317
	17827781	NM_017258	Btg1	B-cell translocation gene 1, anti-proliferative	1.14	0.0155
	17658824	---	---	---	1.14	0.0426
	17725726	NM_001017932 // NM_001017932	Wdr55 // Wdr55	WD repeat domain 55 // WD repeat domain 55	1.14	0.0302
	17877817	ENSRNOT00000048127	LOC685700	hypothetical protein LOC685700	1.14	0.0339
	17717325	ENSRNOT00000034157	Mllt10	myeloid/lymphoid or mixed-lineage leukemia (trithorax homolog, Drosophila); translocated to, 10	1.14	0.0201
	17756321	NM_133300	Ddx39b	DEAD (Asp-Glu-Ala-Asp) box polypeptide 39B	1.14	0.00108
	17725465	NM_001008509	Brd8	bromodomain containing 8	1.14	0.0422
	17618669	NM_001109454	Pgm2l1	phosphoglucomutase 2-like 1	1.14	0.0145
	17654645	ENSRNOT00000022050	Cramp1l	Crm, cramped-like (Drosophila)	1.14	0.00373
	17816090	---	---	---	1.14	0.0291
	17744223	NM_001024297	Spz1	spermatogenic leucine zipper 1	1.14	0.015
	17633887	---	---	---	1.14	0.0138
	17681802	NM_001109074	RGD1565283	similar to novel protein	1.14	0.0415
	17774106	NM_001000291	Olr455	olfactory receptor 455	1.14	0.021
	17689261	NM_001108860	Tecrl	trans-2,3-enoyl-CoA reductase-like	1.14	0.0123
	17747788	NM_053662	Ccnl1	cyclin L1	1.14	0.0488
	17835151	---	---	---	1.14	0.0423
	17815397	ENSRNOT00000014054	Atxn7l1	ataxin 7-like 1	1.14	0.00531
	17862411	BC092639	Pcaf	p300/CBP-associated factor	1.14	0.0262
	17874722	NM_031540	F9	coagulation factor IX	1.14	0.0287
	17681348	XM_001074135	RGD1565820	similar to novel protein	1.14	0.00213
	17854670	---	---	---	1.14	0.0273
	17696464	---	---	---	1.14	0.0232
	17829218	---	---	---	1.14	0.0195
	17702030	NM_001012476	Rnase11	ribonuclease, RNase A family, 11 (non-active)	1.14	0.0339
	17624032	NM_001014245	Cpsf7	cleavage and polyadenylation specific factor 7	1.14	0.00311
	17779556	NM_013186	Kcnb1	potassium voltage gated channel, Shab-related subfamily, member 1	1.14	0.0448
	17831142	XM_001067725	Wbp2nl	WBP2 N-terminal like	1.14	0.00273
	17668012	ENSRNOT00000002313	Runx1	runt-related transcription factor 1	1.14	0.00925
	17685342	---	---	---	1.14	0.0173
	17668088	ENSRNOT00000002254	Erg	v-ets erythroblastosis virus E26 oncogene homolog (avian)	1.14	0.0306
	17627602	---	---	---	1.14	0.0274
	17787495	ENSRNOT00000031181 // ENSRNOT00000031181	LOC100364119 // LOC100362909	rCG30099-like // rCG30099-like	1.14	0.00455
	17845720	NM_001127490	Rfx7	regulatory factor X, 7	1.14	0.0379
	17792147	---	---	---	1.14	0.0391
	17798865	---	---	---	1.14	0.0452
	17771589	ENSRNOT00000025534	C5	complement component 5	1.14	0.0243
	17815976	FQ220776 // FQ220776 // FQ220776	Mipol1 // Mipol1 // Mipol1	mirror-image polydactyly 1 // mirror-image polydactyly 1 // mirror-image polydactyly 1	1.14	0.0261
	17777484	ENSRNOT00000028883	Rassf2	Ras association (RalGDS/AF-6) domain family member 2	1.14	0.0122
	17640885	ENSRNOT00000018452	Tle4	transducin-like enhancer of split 4 (E(sp1) homolog, Drosophila)	1.14	0.013
	17794062	ENSRNOT00000056393	Tmcc1	transmembrane and coiled-coil domain family 1	1.14	0.0159
	17759107	NM_001134547	RGD1304770	similar to Na+ dependent glucose transporter 1	1.14	0.0276
	17636727	NM_001191114	Eri2	ERI1 exoribonuclease family member 2	1.14	0.0328
	17831973	FQ231567	Arid2	AT rich interactive domain 2 (Arid-rfx like)	1.14	0.0354
	17842538	NM_134368	Smarca4	SWI/SNF related, matrix associated, actin dependent regulator of chromatin, subfamily a, member 4	1.14	0.00302
	17664231	---	---	---	1.14	0.0352
	17791087	ENSRNOT00000050392	Fam115c	family with sequence similarity 115, member C	1.14	0.0364
	17702560	ENSRNOT00000044926	LOC100360516	RGD1359684 protein-like	1.14	0.0185
	17698288	ENSRNOT00000044926	LOC100360516	RGD1359684 protein-like	1.14	0.0185
	17780281	BC088309	LOC682097	similar to TBP-associated factor 4	1.14	0.0188
	17668572	---	---	---	1.14	0.0366
	17680108	NM_001105951	Pik3c2b	phosphoinositide-3-kinase, class 2, beta polypeptide	1.14	0.0263
	17879472	ENSRNOT00000001154	Rbmx	RNA binding motif protein, X-linked	1.14	0.0226
	17669813	ENSRNOT00000029842	Ubxn7	UBX domain protein 7	1.14	0.00636
	17697101	NM_017042	Ppp3cb	protein phosphatase 3, catalytic subunit, beta isozyme	1.14	0.0189
	17648787	NM_001013117	Phf12	PHD finger protein 12	1.14	0.000224
	17647970	NM_001033060	Rpain	RPA interacting protein	1.14	0.0409
	17823797	ENSRNOT00000006054	Ccdc88c	coiled-coil domain containing 88C	1.14	0.023
	17697938	NM_001107256	Socs4	suppressor of cytokine signaling 4	1.14	0.00318
	17838642	---	---	---	1.14	0.0141
	17643932	NM_133381	Crebbp	CREB binding protein	1.14	0.0231
	17782230	NM_016998	Cpa1	carboxypeptidase A1 (pancreatic)	1.14	0.0403
	17790745	---	---	---	1.14	0.0217
	17880601	ENSRNOT00000055793 // ENSRNOT00000055793 // ENSRNOT00000055793 // ENSRNOT00000055793 // ENSRNOT00000055793 // ENSRNOT00000055793	LOC690911 // LOC680138 // LOC690911 // LOC680138 // LOC690911 // LOC680138	similar to Msx2-interacting protein (SPEN homolog) (SMART/HDAC1-associated repressor protein) // similar to Msx2-interacting protein (SPEN homolog) (SMART/HDAC1-associated repressor protein) // similar to Msx2-interacting protein (SPEN homolog) (SMART/HDAC1-associated repressor protein) // similar to Msx2-interacting protein (SPEN homolog) (SMART/HDAC1-associated repressor protein) // similar to …	1.13	0.00685
	17702371	ENSRNOT00000068209	LOC691126	T-cell receptor alpha chain V region PHDS58-like	1.13	0.0026
	17711987	ENSRNOT00000042587	Adam24	ADAM metallopeptidase domain 24	1.13	0.003
	17857289	NM_001106888	RGD1305680	similar to KIAA0240	1.13	0.0089
	17700231	ENSRNOT00000013780	RGD1308772	similar to KIAA0564 protein	1.13	0.0439
	17747254	NM_001033909	Elf2	E74-like factor 2	1.13	0.0336
	17771904	XM_003753719	Scai	suppressor of cancer cell invasion	1.13	0.0477
	17676012	---	---	---	1.13	0.0291
	17874756	---	---	---	1.13	0.0138
	17628272	NM_001025723	Mtrf1l	mitochondrial translational release factor 1-like	1.13	0.0224
	17653713	NM_001017471	Atf7ip2	activating transcription factor 7 interacting protein 2	1.13	0.0327
	17715142	---	---	---	1.13	0.0163
	17812466	XM_001074820	RGD1561413	similar to BC021442 protein	1.13	0.00956
	17830831	NM_001130503	Adsl	adenylosuccinate lyase	1.13	0.0383
	17687499	---	---	---	1.13	0.0392
	17870173	NM_131914	Cav2	caveolin 2	1.13	0.0434
	17715824	XM_003752998	Hist1h4m	histone cluster 1, H4m	1.13	0.0353
	17616315	ENSRNOT00000028194	Ntf4	neurotrophin 4	1.13	0.00502
	17652634	ENSRNOT00000004843	Armc7	armadillo repeat containing 7	1.13	0.0238
	17880342	---	---	---	1.13	0.0265
	17733134	NM_001037193	Acd	adrenocortical dysplasia homolog (mouse)	1.13	0.0347
	17616124	ENSRNOT00000027260	Atf5	activating transcription factor 5	1.13	0.026
	17813775	NM_033096	Ppm1b	protein phosphatase, Mg2+/Mn2+ dependent, 1B	1.13	0.0153
	17645125	NM_001127296	Pwwp2a	PWWP domain containing 2A	1.13	0.0188
	17850881	---	---	---	1.13	0.0112
	17702478	---	---	---	1.13	0.0467
	17705550	ENSRNOT00000044576 // ENSRNOT00000044576 // ENSRNOT00000044576 // ENSRNOT00000044576 // ENSRNOT00000044576 // ENSRNOT00000044576 // ENSRNOT00000044576 // ENSRNOT00000044576 // ENSRNOT00000044576 // ENSRNOT00000044576 // ENSRNOT00000044576 // ENSRNOT00000044576 // ENSRNOT00000044576 // ENSRNOT00000044576 // ENSRNOT00000044576 // ENSRNOT00000044576 // ENSRNOT00000044576 // ENSRNOT00000044576 // ENS…	LOC691179 // LOC691054 // LOC691007 // LOC690805 // LOC290170 // LOC691179 // LOC691054 // LOC691007 // LOC690805 // LOC290170 // LOC691179 // LOC691054 // LOC691007 // LOC690805 // LOC290170 // LOC691179 // LOC691054 // LOC691007 // LOC690805 // LOC290170 // LOC691179 // LOC691054 // LOC691007 // LOC690805 // LOC290170 // LOC691179 // LOC691054 // LOC691007 // LOC690805 // LOC290170 // LOC691179…	T-cell receptor alpha chain V region HPB-MLT-like // T-cell receptor alpha chain V region HPB-MLT-like // T-cell receptor alpha chain V region HPB-MLT-like // T-cell receptor alpha chain V region HPB-MLT-like // T-cell receptor alpha chain V region PHDS58-like // T-cell receptor alpha chain V region HPB-MLT-like // T-cell receptor alpha chain V region HPB-MLT-like // T-cell receptor alpha chain V…	1.13	0.0467
	17710984	NM_001108397	Sugp2	SURP and G patch domain containing 2	1.13	0.00352
	17731953	NM_031094	Rbl2	retinoblastoma-like 2	1.13	0.0349
	17806942	NM_001000406	Olr836	olfactory receptor 836	1.13	0.0239
	17669387	NM_134419	Hspbap1	Hspb associated protein 1	1.13	0.0268
	17670893	NM_001105861	Top3b	topoisomerase (DNA) III beta	1.13	0.0123
	17835095	NM_023979	Apaf1	apoptotic peptidase activating factor 1	1.13	0.0248
	17760801	NM_001025731	Gle1	GLE1 RNA export mediator homolog (yeast)	1.13	0.00386
	17737805	NM_001012179 // NM_001012179 // NM_001012179	Fxr1 // Fxr1 // Fxr1	fragile X mental retardation gene 1, autosomal homolog // fragile X mental retardation gene 1, autosomal homolog // fragile X mental retardation gene 1, autosomal homolog	1.13	0.0361
	17716565	NM_053689	Gtpbp4	GTP binding protein 4	1.13	0.036
	17709587	FQ234248 // FQ234248	Arf4 // Arf4	ADP-ribosylation factor 4 // ADP-ribosylation factor 4	1.13	0.0494
	17783996	---	---	---	1.13	0.0451
	17864990	NM_001191809	Ino80d	INO80 complex subunit D	1.13	0.0104
	17834196	NM_053855	Akap8	A kinase (PRKA) anchor protein 8	1.13	0.0314
	17754429	---	---	---	1.13	0.0282
	17664904	NM_012791	Dyrk1a	dual-specificity tyrosine-(Y)-phosphorylation regulated kinase 1A	1.13	0.00967
	17684042	NM_019365	Rassf5	Ras association (RalGDS/AF-6) domain family member 5	1.13	0.0388
	17624643	NM_001037793	Dock8	dedicator of cytokinesis 8	1.13	0.0242
	17755556	NM_001107634	Cdk19	cyclin-dependent kinase 19	1.13	0.0287
	17778076	XR_085796	LOC689212	similar to Cystatin S precursor (LM protein)	1.13	0.0349
	17778377	NM_001106527	Tspyl3	TSPY-like 3	1.13	0.0389
	17858065	ENSRNOT00000016887	Lmbrd1	LMBR1 domain containing 1	1.13	0.0151
	17843951	NM_001024801	Zw10	ZW10, kinetochore associated, homolog (Drosophila)	1.13	0.0179
	17660657	---	---	---	1.13	0.0245
	17825851	NM_001001361	Olr903	olfactory receptor 903	1.13	0.0125
	17648319	NM_001191824	Spata22	spermatogenesis associated 22	1.13	0.0289
	17880927	---	---	---	1.13	0.0358
	17790474	NM_001106590	Slc35b4	solute carrier family 35, member B4	1.13	0.04
	17869299	NR_031810	Mir7b	microRNA mir-7b	1.13	0.00822
	17693256	ENSRNOT00000068306	RGD1561699	similar to DNA segment, Chr 5, ERATO Doi 577, expressed	1.13	0.0471
	17842418	NM_001134715	Slc44a2	solute carrier family 44, member 2	1.13	0.016
	17827041	BC167074	LOC689226	similar to ubiquitin-conjugating enzyme E2R 2	1.13	0.0438
	17770952	NM_016997	Cel	carboxyl ester lipase	1.13	0.0221
	17763728	NM_001000644	Olr640	olfactory receptor 640	1.13	0.0217
	17628759	---	---	---	1.13	0.0443
	17880973	---	---	---	1.13	0.0373
	17840726	NM_001108110	Ccnt1	cyclin T1	1.13	0.0158
	17842108	---	---	---	1.13	0.0123
	17810051	XM_003754094 // XM_003754094 // XM_003754094 // XM_003754094	LOC679803 // LOC679803 // LOC679803 // LOC679803	similar to olfactory receptor Olr869 // similar to olfactory receptor Olr869 // similar to olfactory receptor Olr869 // similar to olfactory receptor Olr869	1.13	0.00713
	17651304	NR_033180	Aoc2-ps1	amine oxidase, copper containing 2 (retina-specific), pseudogene 1	1.12	0.0351
	17835867	NM_023960	Kcnmb4	potassium large conductance calcium-activated channel, subfamily M, beta member 4	1.12	0.00649
	17642830	---	---	---	1.12	0.0486
	17791927	---	---	---	1.12	0.0349
	17803411	NM_199108	Hp1bp3	heterochromatin protein 1, binding protein 3	1.12	0.0067
	17719288	ENSRNOT00000023063	Prl3a1	Prolactin family 3, subfamily a, member 1	1.12	0.0103
	17741434	NM_054006	Csde1	cold shock domain containing E1, RNA binding	1.12	0.0487
	17631491	---	---	---	1.12	0.0366
	17635606	NM_033234	Hbb	hemoglobin, beta	1.12	0.0133
	17808597	XM_003754059	LOC100362588	hypothetical protein LOC100362588	1.12	0.017
	17836505	NM_001170566	Mbd6	methyl-CpG binding domain protein 6	1.12	0.00394
	17631475	---	---	---	1.12	0.0243
	17793443	NM_001100750	Suclg2	succinate-CoA ligase, GDP-forming, beta subunit	1.12	0.0433
	17802663	ENSRNOT00000009173	Arid1a	AT rich interactive domain 1A (SWI-like)	1.12	0.0164
	17638975	FQ221104	Ppp6r3-ps1	protein phosphatase 6, regulatory subunit 3, pseudogene 1	1.12	0.0144
	17692732	NM_001037179	Lrrc8c	leucine rich repeat containing 8 family, member C	1.12	0.000867
	17847772	NM_021660	Ip6k2	inositol hexakisphosphate kinase 2	1.12	0.0181
	17671446	---	---	---	1.12	0.0338
	17763656	NM_001000666	Olr563	olfactory receptor 563	1.12	0.0333
	17876562	---	---	---	1.12	0.0376
	17667332	NM_001105860	Mzt2b	mitotic spindle organizing protein 2B	1.12	0.00431
	17690617	NM_001170455	Tada2b	transcriptional adaptor 2 (ADA2 homolog, yeast)-beta	1.12	0.0242
	17878735	NM_080410	Sytl4	synaptotagmin-like 4	1.12	0.041
	17829678	XM_235352	RGD1563100	similar to KIAA0089	1.12	0.0432
	17799482	---	---	---	1.12	0.0417
	17729962	BC158722	Zfp821	zinc finger protein 821	1.12	0.0284
	17626581	ENSRNOT00000044183	Habp2	hyaluronan binding protein 2	1.12	0.00207
	17796805	ENSRNOT00000011026	Ncoa2	nuclear receptor coactivator 2	1.12	0.0117
	17791208	ENSRNOT00000049038	Gimap6	GTPase, IMAP family member 6	1.12	0.0279
	17635616	ENSRNOT00000019913	Hbb-b1	hemoglobin, beta adult major chain	1.12	0.0494
	17623109	NM_031596 // NM_031596 // NM_031596	Sart1 // Sart1 // Sart1	squamous cell carcinoma antigen recognized by T cells // squamous cell carcinoma antigen recognized by T cells // squamous cell carcinoma antigen recognized by T cells	1.12	0.0235
	17833270	NM_001000697	Olr1067	olfactory receptor 1067	1.12	0.0308
	17779131	ENSRNOT00000040156	Tomm34	translocase of outer mitochondrial membrane 34	1.12	0.00702
	17822797	---	---	---	1.12	0.0457
	17661659	NM_053739	Becn1	beclin 1, autophagy related	1.12	0.00738
	17702506	ENSRNOT00000060304 // ENSRNOT00000060304	LOC100360696 // LOC100359587	RGD1359684 protein-like // RGD1359684 protein-like	1.12	0.00779
	17876054	NM_001108815	Tspan7	tetraspanin 7	1.12	0.0342
	17832217	ENSRNOT00000000324	Aqp2	aquaporin 2 (collecting duct)	1.12	0.0247
	17762402	---	---	---	1.12	0.0162
	17772637	---	---	---	1.12	0.0162
	17762404	NM_178092	Slc4a10	solute carrier family 4, sodium bicarbonate transporter, member 10	1.12	0.00247
	17789441	NM_001191861	Cdk6	cyclin-dependent kinase 6	1.12	0.0373
	17836175	ENSRNOT00000024679	Tbc1d30	TBC1 domain family, member 30	1.12	0.0356
	17644144	ENSRNOT00000007392	Prss27	protease, serine 27	1.12	0.0289
	17616849	---	---	---	1.12	0.0292
	17848112	NM_001106861	Smarcc1	SWI/SNF related, matrix associated, actin dependent regulator of chromatin, subfamily c, member 1	1.12	0.018
	17855828	NM_001106859	Atrip	ATR interacting protein	1.12	0.00804
	17852718	ENSRNOT00000019307	Chrna3	cholinergic receptor, nicotinic, alpha 3	1.12	0.0284
	17727176	NM_001107374	RGD1308601	similar to hypothetical protein	1.12	0.000623
	17651309	ENSRNOT00000068275 // ENSRNOT00000068275 // ENSRNOT00000068275	Psme3 // Aoc3 // G6pc	proteasome (prosome, macropain) activator subunit 3 // amine oxidase, copper containing 3 (vascular adhesion protein 1) // glucose-6-phosphatase, catalytic subunit	1.12	0.0293
	17684870	---	---	---	1.12	0.0148
	17714212	NM_001012160	Gkap1	G kinase anchoring protein 1	1.12	0.031
	17722405	NM_001014148	Paip2	poly(A) binding protein interacting protein 2	1.12	0.00682
	17620865	---	---	---	1.12	0.00205
	17721301	NM_053926 // NM_053926 // NM_053926	Pip4k2a // Pip4k2a // Pip4k2a	phosphatidylinositol-5-phosphate 4-kinase, type II, alpha // phosphatidylinositol-5-phosphate 4-kinase, type II, alpha // phosphatidylinositol-5-phosphate 4-kinase, type II, alpha	1.12	0.0389
	17680084	NM_001107174	Rbbp5	retinoblastoma binding protein 5	1.12	0.0286
	17836009	ENSRNOT00000008193	Cpsf6	cleavage and polyadenylation specific factor 6, 68kDa	1.12	0.00607
	17617093	AB191343	LOC308670	pink-eyed dilution	1.12	0.0174
	17615784	NM_001109143	Cldnd2	claudin domain containing 2	1.12	0.00898
	17770946	NM_001106564	RGD1306233	similar to hypothetical protein MGC29761	1.12	0.0157
	17773289	---	---	---	1.12	0.0253
	17796913	NM_001127569	LOC683514	hypothetical protein LOC683514	1.12	0.0345
	17680032	NM_001107173	Elk4	ELK4, ETS-domain protein (SRF accessory protein 1)	1.12	0.0354
	17699808	NM_031783	Nefl	neurofilament, light polypeptide	1.12	0.0399
	17775625	---	---	---	1.12	0.0441
	17808857	---	---	---	1.12	0.0203
	17620551	NM_001012469	Il21r	interleukin 21 receptor	1.12	0.0338
	17658966	---	---	---	1.12	0.0413
	17802247	---	---	---	1.12	0.0302
	17728547	---	---	---	1.12	0.0403
	17722896	NM_001191894	Stk32a	serine/threonine kinase 32A	1.12	0.0158
	17662270	---	---	---	1.12	0.00764
	17623289	XM_001071505	Batf2	basic leucine zipper transcription factor, ATF-like 2	1.12	0.0325
	17710079	NM_054011	Sh3bp5	SH3-domain binding protein 5 (BTK-associated)	1.12	0.00301
	17741598	NM_001191710	Rsbn1	round spermatid basic protein 1	1.12	0.00678
	17620830	ENSRNOT00000055002	Prr14	proline rich 14	1.12	0.00329
	17735148	NM_001109174	Ankrd34b	ankyrin repeat domain 34B	1.11	0.00653
	17699546	NR_032286	Mir598	microRNA mir-598	1.11	0.0255
	17681452	NM_001191828	Scyl3	SCY1-like 3 (S, cerevisiae)	1.11	0.0337
	17615632	---	---	---	1.11	0.00721
	17740689	NM_001107693	Pogz	pogo transposable element with ZNF domain	1.11	0.00472
	17702358	ENSRNOT00000066802 // ENSRNOT00000066802	LOC100361669 // LOC100361637	hypothetical protein LOC100361669 // hypothetical protein LOC100361637	1.11	0.0363
	17679898	NM_012723 // NM_012723 // NM_012723	Pigr // Pigr // Pigr	polymeric immunoglobulin receptor // polymeric immunoglobulin receptor // polymeric immunoglobulin receptor	1.11	0.0146
	17806913	NM_001173555	Spag8	sperm associated antigen 8	1.11	0.0121
	17750225	NM_001005765	Rap1a	RAP1A, member of RAS oncogene family	1.11	0.0499
	17746028	---	---	---	1.11	0.00519
	17879951	ENSRNOT00000065177	Irak1	interleukin-1 receptor-associated kinase 1	1.11	0.012
	17780150	NM_031803	Gmeb2	glucocorticoid modulatory element binding protein 2	1.11	0.0498
	17812046	ENSRNOT00000055793 // ENSRNOT00000055793	LOC690911 // LOC680138	similar to Msx2-interacting protein (SPEN homolog) (SMART/HDAC1-associated repressor protein) // similar to Msx2-interacting protein (SPEN homolog) (SMART/HDAC1-associated repressor protein)	1.11	0.00148
	17728802	NM_001105945	Nanos3	nanos homolog 3 (Drosophila)	1.11	0.0459
	17864193	NM_001106908	Mettl21c	methyltransferase like 21C	1.11	0.0257
	17880134	NM_134386	Gprasp1	G protein-coupled receptor associated sorting protein 1	1.11	0.0272
	17725414	---	---	---	1.11	0.0283
	17695993	NM_001017502	Ccdc117	coiled-coil domain containing 117	1.11	0.0244
	17740359	NM_001024888	Gatad2b	GATA zinc finger domain containing 2B	1.11	0.00123
	17643985	---	---	---	1.11	0.00612
	17785591	ENSRNOT00000014353	Nr2c2	nuclear receptor subfamily 2, group C, member 2	1.11	0.0259
	17626797	NM_001107445 // NM_001107445 // NM_001107445	Hspa12a // Hspa12a // Hspa12a	heat shock protein 12A // heat shock protein 12A // heat shock protein 12A	1.11	0.0281
	17818321	NM_024147	Evl	Enah/Vasp-like	1.11	0.0444
	17799716	---	---	---	1.11	0.0043
	17682367	NM_001100579	Uba2	ubiquitin-like modifier activating enzyme 2	1.11	0.0331
	17670871	ENSRNOT00000002533	Mapk1	mitogen activated protein kinase 1	1.11	0.018
	17746198	---	---	---	1.11	0.0437
	17868379	NM_001014074	LOC313936	hypothetical LOC313936	1.11	0.0357
	17877490	---	---	---	1.11	0.0433
	17661946	ENSRNOT00000050474 // ENSRNOT00000050474	LOC688211 // LOC685233	hypothetical protein LOC688211 // hypothetical protein LOC685233	1.11	0.0491
	17701231	---	---	---	1.11	0.0207
	17622231	NR_045202	Tmem80	transmembrane protein 80	1.11	0.0172
	17726266	XM_003751785	LOC100359834	migration inhibitory factor-like	1.11	0.0367
	17670047	---	---	---	1.11	0.03
	17711881	XM_001057586	Atp5hl1	ATP synthase, H+ transporting, mitochondrial Fo complex, subunit d-like 1	1.11	0.0242
	17648488	NR_031925	Mir212	microRNA mir-212	1.11	0.0356
	17814603	NM_019287	Apob	apolipoprotein B	1.11	0.0394
	17759308	XM_001069261	Armc2	armadillo repeat containing 2	1.11	0.0398
	17647590	NM_001017477	Gps2	G protein pathway suppressor 2	1.11	0.0102
	17801251	NM_001034913	Gpbp1l1	GC-rich promoter binding protein 1-like 1	1.11	0.0157
	17775862	NM_001107763	Ltk	leukocyte receptor tyrosine kinase	1.11	0.0261
	17653043	---	---	---	1.11	0.00594
	17828139	NM_053561	Nap1l1	nucleosome assembly protein 1-like 1	1.11	0.0313
	17809585	NM_001106680	Toe1	target of EGR1, member 1 (nuclear)	1.11	0.0248
	17844984	---	---	---	1.11	0.0421
	17696484	XM_214106	Cep68	centrosomal protein 68	1.11	0.0161
	17698445	ENSRNOT00000042721 // ENSRNOT00000042721 // ENSRNOT00000042721	LOC100360891 // LOC688340 // LOC290150	RGD1359684 protein-like // T-cell receptor alpha chain V region PHDS58-like // similar to RIKEN cDNA A430107P09 gene	1.11	0.0455
	17787179	NM_001079887	Ing4	inhibitor of growth family, member 4	1.11	0.0136
	17769116	NM_001108607	Cse1l	CSE1 chromosome segregation 1-like (yeast)	1.11	0.0125
	17702287	ENSRNOT00000066802 // ENSRNOT00000066802 // ENSRNOT00000066802 // ENSRNOT00000066802 // ENSRNOT00000066802 // ENSRNOT00000066802	LOC100361669 // LOC100361637 // LOC100361669 // LOC100361637 // LOC100361669 // LOC100361637	hypothetical protein LOC100361669 // hypothetical protein LOC100361637 // hypothetical protein LOC100361669 // hypothetical protein LOC100361637 // hypothetical protein LOC100361669 // hypothetical protein LOC100361637	1.11	0.0299
	17825620	NM_001008862	Pan2	PAN2 polyA specific ribonuclease subunit homolog (S, cerevisiae)	1.11	0.0485
	17770205	NM_001107818	Ndor1	NADPH dependent diflavin oxidoreductase 1	1.11	0.0496
	17799548	---	---	---	1.11	0.0461
	17811470	NM_001107986	Srrm1	serine/arginine repetitive matrix 1	1.11	0.00515
	17695007	NM_012768	Drd5	dopamine receptor D5	1.11	0.0239
	17768046	ENSRNOT00000026149	Cep250	centrosomal protein 250	1.11	0.026
	17670810	NM_001008284	Crkl	v-crk sarcoma virus CT10 oncogene homolog (avian)-like	1.11	0.0389
	17644529	ENSRNOT00000066737	RGD1565247	similar to chromosome 16 open reading frame 28	1.11	0.00419
	17714337	NM_017182	H2afy	H2A histone family, member Y	1.11	0.0454
	17722993	ENSRNOT00000060098	Ythdc2	YTH domain containing 2	1.11	0.0185
	17738793	ENSRNOT00000036808	Mbnl1	muscleblind-like 1 (Drosophila)	1.11	0.0303
	17870953	NM_001191586	Bcor	BCL6 co-repressor	1.11	0.0256
	17677029	NM_001191916	Baz1b	bromodomain adjacent to zinc finger domain, 1B	1.11	0.046
	17635471	NM_031074	Nup98	nucleoporin 98	1.11	0.0462
	17694568	ENSRNOT00000029209	Tbc1d1	TBC1 (tre-2/USP6, BUB2, cdc16) domain family, member 1	1.11	0.0271
	17702341	ENSRNOT00000066802 // ENSRNOT00000066802	LOC100361669 // LOC100361637	hypothetical protein LOC100361669 // hypothetical protein LOC100361637	1.11	0.0206
	17618176	ENSRNOT00000035257 // ENSRNOT00000035257	LOC682465 // LOC680217	similar to Ferritin light chain 2 (Ferritin L subunit 2) (Ferritin subunit LG) // similar to Ferritin light chain 2 (Ferritin L subunit 2) (Ferritin subunit LG)	1.11	0.0473
	17861254	NM_019311	Inpp5d	inositol polyphosphate-5-phosphatase D	1.11	0.0225
	17785174	ENSRNOT00000023654	RGD1306746	similar to Hypothetical protein MGC25529	1.1	0.038
	17685733	ENSRNOT00000039210 // ENSRNOT00000039210	LOC680069 // LOC304903	similar to Pappalysin-2 precursor (Pregnancy-associated plasma protein-A2) (PAPP-A2) (Pregnancy-associated plasma protein-E1) (PAPP-E) // similar to Pappalysin-2 precursor (Pregnancy-associated plasma protein-A2) (PAPP-A2) (Pregnancy-associated plasma protein-E1) (PAPP-E)	1.1	0.012
	17826731	ENSRNOT00000008136 // ENSRNOT00000008136 // ENSRNOT00000008136	Rasal3 // Rasal3 // Rasal3	RAS protein activator like 3 // RAS protein activator like 3 // RAS protein activator like 3	1.1	0.0419
	17635130	NM_001107536	Uvrag	UV radiation resistance associated gene	1.1	0.02
	17782659	ENSRNOT00000036398	Wee2	WEE1 homolog 2 (S, pombe)	1.1	0.0207
	17626216	NM_080890	As3mt	arsenic (+3 oxidation state) methyltransferase	1.1	0.0448
	17854858	---	---	---	1.1	0.0228
	17619034	NM_001000541	Olr43	olfactory receptor 43	1.1	0.0317
	17698251	ENSRNOT00000066802 // ENSRNOT00000066802 // ENSRNOT00000066802 // ENSRNOT00000066802 // ENSRNOT00000066802 // ENSRNOT00000066802	LOC100361669 // LOC100361637 // LOC100361669 // LOC100361637 // LOC100361669 // LOC100361637	hypothetical protein LOC100361669 // hypothetical protein LOC100361637 // hypothetical protein LOC100361669 // hypothetical protein LOC100361637 // hypothetical protein LOC100361669 // hypothetical protein LOC100361637	1.1	0.0442
	17718771	NM_214457	Phactr1	phosphatase and actin regulator 1	1.1	0.023
	17687394	NM_053947	Mark1	MAP/microtubule affinity-regulating kinase 1	1.1	0.0113
	17794180	ENSRNOT00000008741	Bms1	BMS1 homolog, ribosome assembly protein (yeast)	1.1	0.0448
	17691764	NM_001100565	Peli1	pellino 1	1.1	0.0279
	17823131	NM_001169116	RGD1306119	similar to transcriptional regulating protein 132	1.1	0.0469
	17788354	NM_001013209	Dnajb6	DnaJ (Hsp40) homolog, subfamily B, member 6	1.1	0.0129
	17745166	NM_001106410	Gpbp1	GC-rich promoter binding protein 1	1.1	0.0401
	17817542	---	---	---	1.1	0.0379
	17647292	NM_001108828	Rnf222	ring finger protein 222	1.1	0.0381
	17873213	NM_001012356	Nono	non-POU domain containing, octamer-binding	1.1	0.00226
	17641736	---	---	---	1.1	0.0139
	17714356	NM_001170408	Fam193b	family with sequence similarity 193, member B	1.1	0.0362
	17794763	ENSRNOT00000065416	Ptpn6	protein tyrosine phosphatase, non-receptor type 6	1.1	0.0398
	17711679	ENSRNOT00000013118	Irf2	interferon regulatory factor 2	1.1	0.0432
	17657249	---	---	---	1.1	0.00379
	17718758	NM_001004256	Sirt5	sirtuin 5	1.1	0.0188
	17879316	---	---	---	1.1	0.0124
	17812234	NM_001077648	Prdm2	PR domain containing 2, with ZNF domain	1.1	0.0473
	17793829	NM_001108641	Rpusd3	RNA pseudouridylate synthase domain containing 3	1.1	0.0386
	17844940	NM_134398	Aagab	alpha- and gamma-adaptin binding protein	1.1	0.0249
	17710666	ENSRNOT00000021635 // ENSRNOT00000021635 // ENSRNOT00000021635 // ENSRNOT00000021635 // ENSRNOT00000021635 // ENSRNOT00000021635	LOC100361660 // LOC684006 // LOC100361660 // LOC684006 // LOC100361660 // LOC684006	rCG38665-like // similar to zinc finger protein 617 // rCG38665-like // similar to zinc finger protein 617 // rCG38665-like // similar to zinc finger protein 617	1.1	0.0435
	17630673	NM_001107491	Cxcl17	chemokine (C-X-C motif) ligand 17	1.1	0.0229
	17784746	---	---	---	1.1	0.0324
	17724192	NM_001011924	Mbd1	methyl-CpG binding domain protein 1	1.1	0.0291
	17720356	NM_001107361	Larp4b	La ribonucleoprotein domain family, member 4B	1.1	0.0227
	17880375	NM_001025624	Hmgn2	high mobility group nucleosomal binding domain 2	1.1	0.0494
	17873147	NM_001193292	Med12	mediator complex subunit 12	1.1	0.00523
	17661171	ENSRNOT00000064120 // ENSRNOT00000064120	LOC100366061 // Krtap17-1	hypothetical protein LOC100366061 // keratin associated protein 17-1	1.1	0.0019
	17738460	NM_001107676	Proser1	proline and serine rich 1	1.1	0.00995
	17813304	NM_130818	Tas1r3	taste receptor, type 1, member 3	1.1	0.0114
	17766232	NM_001025732	Nop56	NOP56 ribonucleoprotein homolog (yeast)	1.1	0.0295
	17646126	ENSRNOT00000038123	Zfp692	zinc finger protein 692	1.1	0.0245
	17726983	XM_003753067	LOC680077	hypothetical protein LOC680077	1.1	0.0259
	17664544	ENSRNOT00000047741	Scaf4	SR-related CTD-associated factor 4	1.1	0.00409
	17877500	---	---	---	1.1	0.0267
	17871743	NM_001108253	RGD1561065	similar to mKIAA1111 protein	1.1	0.0256
	17669062	NM_001013120	Igsf11	immunoglobulin superfamily, member 11	1.1	0.00304
	17705538	ENSRNOT00000060304 // ENSRNOT00000060304	LOC100360696 // LOC100359587	RGD1359684 protein-like // RGD1359684 protein-like	1.1	0.0284
	17728877	NM_022962 // NM_022962 // NM_022962	Lphn1 // Lphn1 // Lphn1	latrophilin 1 // latrophilin 1 // latrophilin 1	1.1	0.0457
	17772305	NM_001105733	Cacnb4	calcium channel, voltage-dependent, beta 4 subunit	1.1	0.0473
	17806969	NM_134467	Rnf38	ring finger protein 38	1.1	0.0272
	17659879	ENSRNOT00000003164	Msi2	Musashi homolog 2 (Drosophila)	1.1	0.0141
	17880648	NM_001000333	Olr602	olfactory receptor 602	1.1	0.0426
	17634578	NM_001108916	Bnc1	basonuclin 1	1.1	0.0213
	17815814	NM_001130999	Ap4s1	adaptor-related protein complex AP-4, sigma 1	1.1	0.0175
	17822591	XM_001077640	Six6os1	Six6 opposite strand transcript 1	1.1	0.0407
	17797927	NM_001039914	Akirin2	akirin 2	1.1	0.0162
	17653639	NM_001034083	Snn	stannin	1.1	0.018
	17685557	NM_145092	Tor1aip1	torsin A interacting protein 1	1.1	0.0425
	17753272	NM_212538	Phf1	PHD finger protein 1	1.1	0.0103
	17732096	NM_001107416	Papd5	PAP associated domain containing 5	1.1	0.00278
	17766772	NM_001108960	Otor	otoraplin	1.1	0.00315
	17749457	ENSRNOT00000028709	Setdb1	SET domain, bifurcated 1	1.1	0.00971
	17703044	NM_001007621	Dhrs1	dehydrogenase/reductase (SDR family) member 1	1.1	0.0368
	17686658	NM_021740 // NM_021740 // NM_021740	Ptma // Ptma // Ptma	prothymosin alpha // prothymosin alpha // prothymosin alpha	1.1	0.0186
	17725346	NM_001047935	LOC498836	LRRG00125	1.1	0.023
	17788411	NM_001191859	Rbm33	RNA binding motif protein 33	1.1	0.00769
	17688569	NM_001004077	Gk2	glycerol kinase 2	1.1	0.0415
	17610827	NM_001011934	Hbs1l	Hbs1-like (S, cerevisiae)	1.1	0.0323
	17630198	NM_012714	Gipr	gastric inhibitory polypeptide receptor	1.1	0.0397
	17862473	ENSRNOT00000017246	Kcnh8	potassium voltage-gated channel, subfamily H (eag-related), member 8	1.1	0.0217
	17846325	---	---	---	1.1	0.0393
	17828745	NM_019162	Tac2	tachykinin 2	1.09	0.0273
	17820625	ENSRNOT00000006658	Zfp512	zinc finger protein 512	1.09	0.0388
	17659289	NM_001107029	Rad51d	RAD51 homolog D (S, cerevisiae)	1.09	0.00645
	17806886	ENSRNOT00000066708	Gba2	glucosidase beta 2	1.09	0.0188
	17669670	---	---	---	1.09	0.0267
	17632727	ENSRNOT00000027981 // ENSRNOT00000027981	LOC100364879 // LOC100363556	rCG54594-like // rCG54594-like	1.09	0.0422
	17648906	NM_001105804	Nek8	NIMA (never in mitosis gene a)- related kinase 8	1.09	0.0351
	17880532	---	---	---	1.09	0.00859
	17881052	---	---	---	1.09	0.015
	17653390	NM_001142562	Hexdc	hexosaminidase (glycosyl hydrolase family 20, catalytic domain) containing	1.09	0.00704
	17783453	NM_199233	Doxl1	diamine oxidase-like protein 1	1.09	0.0161
	17662379	NM_001013974	Ccdc47	coiled-coil domain containing 47	1.09	0.0477
	17785255	NM_001163921	Ccdc48	coiled-coil domain containing 48	1.09	0.0112
	17620414	NM_080691	Cacng3	calcium channel, voltage-dependent, gamma subunit 3	1.09	0.0246
	17671919	NM_001107122 // NM_001107122 // NM_001107122	Rnf216 // Rnf216 // Rnf216	ring finger protein 216 // ring finger protein 216 // ring finger protein 216	1.09	0.0287
	17657594	NM_001191890	Cyb5d1	cytochrome b5 domain containing 1	1.09	0.0401
	17610655	NM_001106269	Olig3	oligodendrocyte transcription factor 3	1.09	0.0418
	17761320	NM_001108578	Aif1l	allograft inflammatory factor 1-like	1.09	0.0418
	17654595	---	---	---	1.09	0.00146
	17680143	NM_001107175	Ppp1r15b	protein phosphatase 1, regulatory subunit 15B	1.09	0.0419
	17793869	NM_001109251	RGD1565997	similar to 4931417G12Rik protein	1.09	0.0448
	17845682	NM_001108165	Zfp280d	zinc finger protein 280D	1.09	0.0469
	17785613	NM_001108638	Slc25a26	solute carrier family 25, member 26	1.09	0.0147
	17770329	ENSRNOT00000022390	Mamdc4	MAM domain containing 4	1.09	0.0404
	17834174	NM_001100903	Brd4	bromodomain containing 4	1.09	0.0175
	17761124	---	---	---	1.09	0.000658
	17688496	NM_001033696	Hnrpdl	heterogeneous nuclear ribonucleoprotein D-like	1.09	0.049
	17844444	NM_001108761	Sin3a	SIN3 homolog A, transcription regulator (yeast)	1.09	0.0436
	17802877	---	---	---	1.09	0.000478
	17708867	NM_053355	Ikbkb	inhibitor of kappa light polypeptide gene enhancer in B-cells, kinase beta	1.09	0.0107
	17714369	NM_001108046	Ddx41	DEAD (Asp-Glu-Ala-Asp) box polypeptide 41	1.09	0.029
	17736577	ENSRNOT00000036633	Mtmr12	myotubularin related protein 12	1.09	0.0458
	17877162	---	---	---	1.09	0.0318
	17676087	ENSRNOT00000038577	Zfp12	zinc finger protein 12	1.09	0.0334
	17668205	NM_133587 // NM_133587 // NM_133587	Dscam // Dscam // Dscam	Down syndrome cell adhesion molecule // Down syndrome cell adhesion molecule // Down syndrome cell adhesion molecule	1.09	0.0337
	17848911	NM_182844	Myrip	myosin VIIA and Rab interacting protein	1.09	0.0293
	17871346	---	---	---	1.09	0.0195
	17773008	NM_030827	Lrp2	low density lipoprotein receptor-related protein 2	1.09	0.0446
	17825894	---	---	---	1.09	0.041
	17872847	NM_001109319	Gspt2	G1 to S phase transition 2	1.09	0.0356
	17844871	---	---	---	1.09	0.0452
	17863360	---	---	---	1.09	0.021
	17646243	---	---	---	1.09	0.0486
	17629727	NM_001106225	Ttyh1	tweety homolog 1 (Drosophila)	1.09	0.0387
	17834425	NM_032617	Rab11b	RAB11B, member RAS oncogene family	1.09	0.0494
	17718422	ENSRNOT00000041371	Secisbp2	SECIS binding protein 2	1.09	0.0287
	17832329	NM_001100895	Atf1	activating transcription factor 1	1.09	0.0291
	17623080	NM_001024290	Gal3st3	galactose-3-O-sulfotransferase 3	1.09	0.0397
	17615256	XM_001079086	Nfkbid	nuclear factor of kappa light polypeptide gene enhancer in B-cells inhibitor, delta	1.09	0.0215
	17866019	NM_001109618	Tm4sf20	transmembrane 4 L six family member 20	1.09	0.0112
	17870364	ENSRNOT00000038653	Dcaf12l1	DDB1 and CUL4 associated factor 12-like 1	1.09	0.0126
	17769576	NM_001108967	Ntsr1	neurotensin receptor 1	1.09	0.0207
	17681264	XM_002724882	Rc3h1	ring finger and CCCH-type domains 1	1.09	0.00729
	17811071	NM_001109268	Gmeb1	glucocorticoid modulatory element binding protein 1	1.09	0.035
	17702696	ENSRNOT00000018982	Acin1	apoptotic chromatin condensation inducer 1	1.09	0.0484
	17783120	ENSRNOT00000008688	LOC100364190	mKIAA0868 protein-like	1.09	0.0308
	17679838	NM_001191669	Thsd7b	thrombospondin, type I, domain containing 7B	1.09	0.0267
	17723888	ENSRNOT00000022845	Grp	gastrin releasing peptide	1.08	0.0108
	17653887	NM_001014115	LOC360479	similar to hypothetical protein	1.08	0.0326
	17623158	---	---	---	1.08	0.0174
	17826912	NM_001008957	Vom1r108	vomeronasal 1 receptor 108	1.08	0.0474
	17740020	NM_001014254 // NM_001014254 // NM_001014254	Clk2 // Clk2 // Clk2	CDC-like kinase 2 // CDC-like kinase 2 // CDC-like kinase 2	1.08	0.0425
	17878106	NM_001040155	Zmym3	zinc finger, MYM-type 3	1.08	0.0318
	17616188	NM_001006969	Irf3	interferon regulatory factor 3	1.08	0.0255
	17795201	NM_001108648	Itfg2	integrin alpha FG-GAP repeat containing 2	1.08	0.0347
	17871253	---	---	---	1.08	0.0423
	17629459	NM_001172164	Nlrp4	NLR family, pyrin domain containing 4	1.08	0.0481
	17787162	NM_133429	Zfp384	zinc finger protein 384	1.08	0.00126
	17840836	ENSRNOT00000040635 // ENSRNOT00000040635	LOC100362634 // Mll2	myeloid/lymphoid or mixed-lineage leukemia 2 // myeloid/lymphoid or mixed-lineage leukemia 2	1.08	0.013
	17708572	NM_001106089	Ash2l	ash2 (absent, small, or homeotic)-like (Drosophila)	1.08	0.0426
	17678341	GU566026	Med13l	mediator complex subunit 13-like	1.08	0.0359
	17626769	ENSRNOT00000024164	Pnliprp1	pancreatic lipase-related protein 1	1.08	0.0337
	17853610	NM_001025424	Usp3	ubiquitin specific peptidase 3	1.08	0.0424
	17873704	NM_001106969	H2afb3	H2A histone family, member B3	1.08	0.0303
	17633284	ENSRNOT00000019073	Larp7	La ribonucleoprotein domain family, member 7	1.08	0.0369
	17759752	---	---	---	1.08	0.0477
	17820507	NM_138898	Plb1	phospholipase B1	1.08	0.00195
	17822674	ENSRNOT00000006755	Ppp2r5e	protein phosphatase 2, regulatory subunit B', epsilon isoform	1.08	0.03
	17663881	NM_001108310	Azi1	5-azacytidine induced 1	1.08	0.0195
	17787678	NM_001037353	Etv6	ets variant 6	1.08	0.014
	17732261	---	---	---	1.08	0.00379
	17632980	NM_170718	Kcnj14	potassium inwardly-rectifying channel, subfamily J, member 14	1.08	0.0156
	17679606	BC087721	Clasp1	cytoplasmic linker associated protein 1	1.08	0.0143
	17863719	XM_001073605	Fam168b	family with sequence similarity 168, member B	1.08	0.022
	17751533	ENSRNOT00000068674	Nfkb1	nuclear factor of kappa light polypeptide gene enhancer in B-cells 1	1.08	0.0246
	17626637	NM_001106202	Tdrd1	tudor domain containing 1	1.08	0.00726
	17761582	NM_001011964	Mapkap1	mitogen-activated protein kinase associated protein 1	1.08	0.0159
	17707465	---	---	---	1.08	0.037
	17700345	---	---	---	1.08	0.0266
	17730386	NM_001106188 // NM_001106188 // NM_001106188	Wwox // Wwox // Wwox	WW domain-containing oxidoreductase // WW domain-containing oxidoreductase // WW domain-containing oxidoreductase	1.08	0.0117
	17876808	ENSRNOT00000003397	Gnl3l	guanine nucleotide binding protein-like 3 (nucleolar)-like	1.08	0.038
	17745972	---	---	---	1.08	0.0316
	17693966	NM_080910	Paics	phosphoribosylaminoimidazole carboxylase, phosphoribosylaminoimidazole succinocarboxamide synthetase	1.08	0.0391
	17731760	NM_001126084	Mt4	metallothionein 4	1.08	0.0398
	17818825	NM_001100894	Wdr20a	WD repeat domain 20a	1.08	0.00815
	17819882	NM_001036626	Zfp36l2	zinc finger protein 36, C3H type-like 2	1.08	0.00862
	17822054	---	---	---	1.08	0.0363
	17795265	XM_001066684	RGD1565709	similar to ovostatin-2	1.08	0.0126
	17697429	NM_001011698 // NM_001011698 // NM_001011698	Spetex-2C // Spetex-2C // Spetex-2C	Spetex-2C protein // Spetex-2C protein // Spetex-2C protein	1.07	0.018
	17805711	NM_001108654	Tox	thymocyte selection-associated high mobility group box	1.07	0.0252
	17842895	NM_001108133	Nfrkb	nuclear factor related to kappa B binding protein	1.07	0.00419
	17691970	ENSRNOT00000008115	Pus10	pseudouridylate synthase 10	1.07	0.048
	17857774	ENSRNOT00000033075	Gpr111	G protein-coupled receptor 111	1.07	0.0348
	17631646	ENSRNOT00000033621	Upk1a	uroplakin 1A	1.07	0.05
	17715602	ENSRNOT00000023787	Mrs2	MRS2 magnesium homeostasis factor homolog (S, cerevisiae)	1.07	0.0287
	17855805	NM_001012275	Arih2	ariadne homolog 2 (Drosophila)	1.07	0.0197
	17812947	NM_001195559	Camta1	similar to KIAA0833 protein	1.07	0.0232
	17768585	NM_001014185	Srsf6	serine/arginine-rich splicing factor 6	1.07	0.0331
	17814235	NM_001025120	Gtf3c2	general transcription factor IIIC, polypeptide 2, beta	1.07	0.0234
	17639197	NM_001108514	Ankrd13d	ankyrin repeat domain 13 family, member D	1.07	0.0399
	17625604	ENSRNOT00000036414	Lcor	ligand dependent nuclear receptor corepressor	1.07	0.0336
	17728358	---	---	---	1.07	0.0339
	17818967	ENSRNOT00000014395	Mark3	MAP/microtubule affinity-regulating kinase 3	1.07	0.0329
	17635824	NM_001008346	Rrp8	ribosomal RNA processing 8, methyltransferase, homolog (yeast)	1.07	0.035
	17777726	NM_001014049	Sel1l2	sel-1 suppressor of lin-12-like 2 (C, elegans)	1.07	0.0337
	17790133	ENSRNOT00000010658	Pax4	paired box 4	1.07	0.0435
	17701360	XM_341290	Atxn7	ataxin 7	1.07	0.0299
	17857236	ENSRNOT00000021158	Ubr2	ubiquitin protein ligase E3 component n-recognin 2	1.07	0.025
	17691001	NM_001106015	Pla2g3	phospholipase A2, group III	1.07	0.0297
	17640618	NM_001106336	Ms4a10	membrane-spanning 4-domains, subfamily A, member 10	1.07	0.0486
	17767745	NM_080775	Bpifa2f	BPI fold containing family A, member 2F	1.07	0.0341
	17828075	---	---	---	1.07	0.0417
	17876306	NM_001014110	Prickle3	prickle homolog 3 (Drosophila)	1.07	0.0372
	17674531	NM_001005553	Git2	G protein-coupled receptor kinase interacting ArfGAP 2	1.07	0.0458
	17823444	ENSRNOT00000016389	Alkbh	alkB, alkylation repair homolog (E, coli)	1.07	0.0396
	17793461	---	---	---	1.07	0.0111
	17733441	NM_001017454	Ist1	increased sodium tolerance 1 homolog (yeast)	1.07	0.0225
	17880412	---	---	---	1.07	0.0339
	17617827	NM_001106272	Zfp592	zinc finger protein 592	1.07	0.0247
	17783226	ENSRNOT00000010111	Krba1	KRAB-A domain containing 1	1.07	0.0446
	17616819	ENSRNOT00000021340	Nell1	NEL-like 1 (chicken)	1.06	0.0302
	17769288	NM_201420	Tfap2c	transcription factor AP-2 gamma	1.06	0.0399
	17798072	NM_001024784	Nfx1	nuclear transcription factor, X-box binding 1	1.06	0.0341
	17880937	XM_003754478	Iqcf2	IQ motif containing F2	1.06	0.0253
	17817334	XM_002726768	Acot6	acyl-CoA thioesterase 6	1.06	0.0448
	17865664	---	---	---	1.06	0.043
	17702566	ENSRNOT00000060297 // ENSRNOT00000060297 // ENSRNOT00000060297 // ENSRNOT00000060297 // ENSRNOT00000060297 // ENSRNOT00000060297 // ENSRNOT00000060297 // ENSRNOT00000060297 // ENSRNOT00000060297	LOC691308 // LOC690879 // RGD1308409 // LOC691308 // LOC690879 // RGD1308409 // LOC691308 // LOC690879 // RGD1308409	T-cell receptor alpha chain V region CTL-L17-like // T-cell receptor alpha chain V region CTL-L17-like // similar to RIKEN cDNA A430107P09 gene // T-cell receptor alpha chain V region CTL-L17-like // T-cell receptor alpha chain V region CTL-L17-like // similar to RIKEN cDNA A430107P09 gene // T-cell receptor alpha chain V region CTL-L17-like // T-cell receptor alpha chain V region CTL-L17-like //…	1.06	0.0452
	17746150	ENSRNOT00000014938	2013-03-06	membrane-associated ring finger (C3HC4) 6	1.06	0.0437
	17826024	NM_001135603	Celf5	CUGBP, Elav-like family member 5	1.06	0.0461
	17740221	ENSRNOT00000023605	Tpm3	tropomyosin 3, gamma	1.06	0.0293
	17709545	NM_001108395	Plac9	placenta-specific 9	1.06	0.0247
	17820641	ENSRNOT00000016206	LOC100359615	Uncharacterized protein C2orf16-like	1.06	0.0292
	17660753	NM_001134361	Med1	mediator complex subunit 1	1.06	0.0173
	17733340	NM_001106183	Tmed6	transmembrane emp24 protein transport domain containing 6	1.06	0.0295
	17820924	NM_017359 // NM_017359 // NM_017359	Rab10 // Rab10 // Rab10	RAB10, member RAS oncogene family // RAB10, member RAS oncogene family // RAB10, member RAS oncogene family	1.06	0.00998
	17614873	NM_001024898	Paf1	Paf1, RNA polymerase II associated factor, homolog (S, cerevisiae)	1.06	0.0417
	17734638	NM_001024294	Clasrp	CLK4-associating serine/arginine rich protein	1.06	0.0225
	17683500	---	---	---	1.06	0.0114
	17744225	---	---	---	1.06	0.0319
	17857669	---	---	---	1.06	0.0469
	17755745	NM_001014249 // NM_001014249 // NM_001014249	Pdss2 // Pdss2 // Pdss2	prenyl (decaprenyl) diphosphate synthase, subunit 2 // prenyl (decaprenyl) diphosphate synthase, subunit 2 // prenyl (decaprenyl) diphosphate synthase, subunit 2	1.06	0.0141
	17783517	NM_001191971	Stk31	serine threonine kinase 31	1.06	0.032
	17667113	NM_001108325	Med15	mediator complex subunit 15	1.05	0.0288
	17632887	NM_022500	Ftl	ferritin, light polypeptide	1.05	0.0215
	17856407	NM_001108194	Oxsr1	oxidative-stress responsive 1	1.05	0.025
	17631853	ENSRNOT00000028660	Gramd1a	GRAM domain containing 1A	1.05	0.0274
	17853012	NM_001109001	Arid3b	AT rich interactive domain 3B (Bright like)	1.05	0.0389
	17873568	NM_001106935	RGD1562871	similar to BMI1-like protein	1.05	0.0438
	17665321	NM_001047846	Pcnp	PEST proteolytic signal containing nuclear protein	1.05	0.0365
	17706222	NM_001107293	Eaf1	ELL associated factor 1	1.05	0.0423
	17663673	NM_001009720	Srsf2	serine/arginine-rich splicing factor 2	1.05	0.0148
	17670842	NM_001105862	Hic2	hypermethylated in cancer 2	1.05	0.0379
	17836911	NM_001126087	Zfp706	zinc finger protein 706	1.05	0.0339
	17875672	NM_022532	Araf	v-raf murine sarcoma 3611 viral oncogene homolog	1.05	0.04
	17665436	---	---	---	1.04	0.00381
	17654277	NM_031081	Pdpk1	3-phosphoinositide dependent protein kinase-1	1.03	0.0232
	17867280	---	---	---	1.03	0.0467
	17770406	NM_001109197	Tmem141	transmembrane protein 141	-1.03	0.0248
	17843833	ENSRNOT00000023677	Pcsk7	proprotein convertase subtilisin/kexin type 7	-1.04	0.0165
	17658836	BC091287	RGD1307929	similar to CG14967-PA	-1.04	0.015
	17880939	NM_017147 // NM_017147 // NM_017147	Cfl1 // Cfl1 // Cfl1	cofilin 1, non-muscle // cofilin 1, non-muscle // cofilin 1, non-muscle	-1.04	0.036
	17729290	ENSRNOT00000020003	RGD621098	similar to RIKEN cDNA D230025D16Rik	-1.04	0.0313
	17690440	NM_001014135	Wdr1	WD repeat domain 1	-1.04	0.0385
	17663949	NM_001127449	Actg1	actin, gamma 1	-1.04	0.000837
	17877931	---	---	---	-1.05	0.0223
	17763669	NM_001127449	Actg1	actin, gamma 1	-1.05	0.00292
	17656674	NM_022518	Arf1	ADP-ribosylation factor 1	-1.05	0.00808
	17671997	NM_001037218	Radil	Ras association and DIL domains	-1.05	0.0442
	17880963	XM_237568 // XM_237568 // XM_237568	LOC301725 // LOC301725 // LOC301725	similar to 60S ribosomal protein L35 // similar to 60S ribosomal protein L35 // similar to 60S ribosomal protein L35	-1.06	0.022
	17735269	NM_001108541	Wdr41	WD repeat domain 41	-1.06	0.0453
	17691694	NM_017309	Ppp3r1	protein phosphatase 3, regulatory subunit B, alpha	-1.06	0.0457
	17706631	---	---	---	-1.06	0.0198
	17728467	BC167107	RGD1308706	similar to RIKEN cDNA 4921524J17	-1.06	0.0475
	17703758	NM_001005761	Mtmr9	myotubularin related protein 9	-1.06	0.00795
	17718303	NM_001017445	Faf2	Fas associated factor family member 2	-1.06	0.0384
	17647637	NM_172036	Gabarap	GABA(A) receptor-associated protein	-1.06	0.0402
	17675764	NM_001108851	Zfp498	zinc finger protein 498	-1.06	0.0287
	17782150	---	---	---	-1.06	0.0111
	17807531	ENSRNOT00000016447	Txn1	thioredoxin 1	-1.06	0.0154
	17809679	NM_001126297	RGD1563714	RGD1563714	-1.06	0.0425
	17654229	NM_001135087	Prss41	protease, serine, 41	-1.07	0.0455
	17716988	ENSRNOT00000024016	Cdc123	cell division cycle 123 homolog (S, cerevisiae)	-1.07	0.0311
	17843868	NM_001137646	Zfp259	zinc finger protein 259	-1.07	0.038
	17750634	NM_001135260	Tmem167b	transmembrane protein 167B	-1.07	0.023
	17680568	---	---	---	-1.07	0.0372
	17627944	ENSRNOT00000060971	Zdhhc11	zinc finger, DHHC-type containing 11	-1.07	0.0471
	17685636	NM_001107187	Fam20b	family with sequence similarity 20, member B	-1.07	0.039
	17845998	NM_053733	Bcl2l10	BCL2-like 10 (apoptosis facilitator)	-1.07	0.0496
	17875239	NM_001134599	Flna	filamin A, alpha	-1.07	0.0426
	17879681	NM_001106212	RGD1562747	similar to RIKEN cDNA 1110012L19	-1.07	0.0434
	17751425	XM_001075345	RGD1561875	similar to ribosomal protein L21	-1.07	0.0241
	17832639	NM_001106794	Pfdn5	prefoldin subunit 5	-1.07	0.033
	17729109	NM_001010948 // NM_001010948 // NM_001010948	Slc10a7 // Slc10a7 // Slc10a7	solute carrier family 10 (sodium/bile acid cotransporter family), member 7 // solute carrier family 10 (sodium/bile acid cotransporter family), member 7 // solute carrier family 10 (sodium/bile acid cotransporter family), member 7	-1.07	0.0373
	17768632	NM_001177685	Ift52	intraflagellar transport 52 homolog (Chlamydomonas)	-1.07	0.0179
	17771477	NM_001012094	Zbtb43	zinc finger and BTB domain containing 43	-1.07	0.0341
	17692453	NM_001107245	Pcgf3	polycomb group ring finger 3	-1.07	0.0391
	17711876	---	---	---	-1.07	0.0421
	17791729	---	---	---	-1.07	0.0181
	17658167	NM_001107016	Spag7	sperm associated antigen 7	-1.07	0.0043
	17710118	NM_053493	Hacl1	2-hydroxyacyl-CoA lyase 1	-1.07	0.0416
	17767612	NM_138509	Mapre1	microtubule-associated protein, RP/EB family, member 1	-1.07	0.0146
	17726163	NM_001105758	Tmed7	transmembrane emp24 protein transport domain containing 7	-1.07	0.0423
	17682799	NM_001126095	Srp9	signal recognition particle 9	-1.08	0.0494
	17682439	NM_001013873 // NM_001013873 // NM_001013873	Pppde1 // Pppde1 // Pppde1	PPPDE peptidase domain containing 1 // PPPDE peptidase domain containing 1 // PPPDE peptidase domain containing 1	-1.08	0.00284
	17767938	ENSRNOT00000067854	Dynlrb1	dynein light chain roadblock-type 1	-1.08	0.00254
	17836556	ENSRNOT00000010106	Inhbe	inhibin beta E	-1.08	0.0306
	17665930	NM_001100556	Gtf2e1	general transcription factor IIE, polypeptide 1 (alpha subunit)	-1.08	0.0303
	17739782	NM_199091	Cct3	chaperonin containing Tcp1, subunit 3 (gamma)	-1.08	0.0216
	17733116	NM_001011927	Atp6v0d1	ATPase, H+ transporting, lysosomal V0 subunit D1	-1.08	0.00407
	17695298	NM_024357	Htt	huntingtin	-1.08	0.017
	17856125	NM_001029910 // NM_001029910 // NM_001029910	Pdcd6ip // Pdcd6ip // Pdcd6ip	programmed cell death 6 interacting protein // programmed cell death 6 interacting protein // programmed cell death 6 interacting protein	-1.08	0.014
	17773843	NM_019218	Neurod1	neurogenic differentiation 1	-1.08	0.0298
	17836087	NM_054004	Cand1	cullin-associated and neddylation-dissociated 1	-1.08	0.0413
	17793809	NM_001044272 // NM_001044272 // NM_001044272	Jagn1 // Jagn1 // Jagn1	jagunal homolog 1 (Drosophila) // jagunal homolog 1 (Drosophila) // jagunal homolog 1 (Drosophila)	-1.08	0.0387
	17621909	NM_001106309	Zfp511	zinc finger protein 511	-1.08	0.0172
	17678372	NM_001109066	RGD1562310	similar to hypothetical protein FLJ21415	-1.08	0.0443
	17670383	NM_001031639	Psmd2	proteasome (prosome, macropain) 26S subunit, non-ATPase, 2	-1.08	0.00613
	17781930	NM_022694	Snd1	staphylococcal nuclease and tudor domain containing 1	-1.08	0.036
	17758035	NM_134417	Ipmk	inositol polyphosphate multikinase	-1.08	0.046
	17701037	NM_173308	Fut11	fucosyltransferase 11 (alpha (1,3) fucosyltransferase)	-1.08	0.039
	17646152	NM_001109632	LOC691259	hypothetical protein LOC691259	-1.08	0.00931
	17681962	ENSRNOT00000006196	Itln1	intelectin 1 (galactofuranose binding)	-1.08	0.0328
	17785869	XM_001075943	Edem1	ER degradation enhancer, mannosidase alpha-like 1	-1.08	0.0262
	17811267	NM_001011978	Dhdds	dehydrodolichyl diphosphate synthase	-1.08	0.0311
	17618410	NM_001009290	Ndufc2	NADH dehydrogenase (ubiquinone) 1, subcomplex unknown, 2	-1.08	0.0328
	17871063	ENSRNOT00000007015	Ebp	emopamil binding protein (sterol isomerase)	-1.08	0.00583
	17635940	ENSRNOT00000026744	Cyb5r2	cytochrome b5 reductase 2	-1.08	0.0166
	17856041	ENSRNOT00000040840	Tdgf1	teratocarcinoma-derived growth factor 1	-1.08	0.017
	17703572	NM_001191891 // NM_001191891 // NM_001191891	C1qtnf9 // C1qtnf9 // C1qtnf9	C1q and tumor necrosis factor related protein 9 // C1q and tumor necrosis factor related protein 9 // C1q and tumor necrosis factor related protein 9	-1.08	0.0223
	17638287	NM_001098241	Hras	Harvey rat sarcoma virus oncogene	-1.08	0.0365
	17767253	NM_031981	Nsfl1c	NSFL1 (p97) cofactor (p47)	-1.08	0.022
	17735920	NM_001047941	LOC499530	hypothetical protein LOC499530	-1.08	0.0389
	17679281	---	---	---	-1.08	0.0423
	17852702	ENSRNOT00000064095	Wdr61	WD repeat domain 61	-1.08	0.016
	17703179	NM_001109646	LOC691670	similar to natural killer cell protease 7	-1.08	0.0488
	17696586	NM_001115022	Commd1	copper metabolism (Murr1) domain containing 1	-1.08	0.0439
	17880625	NM_012848	Fth1	ferritin, heavy polypeptide 1	-1.08	0.00688
	17840384	NM_031070	Nell2	NEL-like 2 (chicken)	-1.08	0.0232
	17615249	NM_212525	Tyrobp	Tyro protein tyrosine kinase binding protein	-1.08	0.00331
	17670177	NM_001015021	Dnajb11	DnaJ (Hsp40) homolog, subfamily B, member 11	-1.08	0.00683
	17702972	ENSRNOT00000026734	Tm9sf1	transmembrane 9 superfamily member 1	-1.09	0.0301
	17827135	ENSRNOT00000006570	LOC362855	P55	-1.09	0.0152
	17693043	NM_001004275	Cops4	COP9 constitutive photomorphogenic homolog subunit 4 (Arabidopsis)	-1.09	0.027
	17867138	NM_001135017	RGD1309537	similar to Myosin regulatory light chain 2-A, smooth muscle isoform (Myosin RLC-A)	-1.09	0.0238
	17741173	NM_001025686	Sec22b	SEC22 vesicle trafficking protein homolog B (S, cerevisiae)	-1.09	0.0165
	17796738	ENSRNOT00000009908	Msc	musculin	-1.09	0.0437
	17856280	ENSRNOT00000065783	Ano10	anoctamin 10	-1.09	0.0427
	17615677	NM_001108479	Vstm2b	V-set and transmembrane domain containing 2B	-1.09	0.0331
	17824172	NM_001106762	RGD1304563	similar to RIKEN cDNA 4831426I19	-1.09	0.0488
	17630546	ENSRNOT00000021187	RGD1563034	similar to ETS domain transcription factor ERF (Ets2 repressor factor)	-1.09	0.0342
	17880671	NM_030986 // NM_030986 // NM_030986	Ak2 // Ak2 // Ak2	adenylate kinase 2 // adenylate kinase 2 // adenylate kinase 2	-1.09	0.0497
	17867757	NM_001007711	Gtf2f1	general transcription factor IIF, polypeptide 1	-1.09	0.00164
	17832077	NM_001000425	Olr1111	olfactory receptor 1111	-1.09	0.00433
	17626025	NM_001013905	Dpcd	deleted in primary ciliary dyskinesia	-1.09	0.0415
	17774886	FQ214875 // FQ214875 // FQ214875	RGD1309730 // RGD1309730 // RGD1309730	similar to RIKEN cDNA B230118H07 // similar to RIKEN cDNA B230118H07 // similar to RIKEN cDNA B230118H07	-1.09	0.00512
	17754953	NM_013013	Psap	prosaposin	-1.09	0.00174
	17649467	NM_001012011	Lig3	ligase III, DNA, ATP-dependent	-1.09	0.0412
	17673603	ENSRNOT00000001373	Eif2b1	eukaryotic translation initiation factor 2B, subunit 1 alpha	-1.09	0.0269
	17657190	XM_001079602	Fam211a	family with sequence similarity 211, member A	-1.09	0.0484
	17673389	NM_001025125	Sumf2	sulfatase modifying factor 2	-1.09	0.0187
	17718168	NM_001009636	Prelid1	PRELI domain containing 1	-1.09	0.0298
	17733453	XM_001077096	Atxn1l	ataxin 1-like	-1.09	0.0141
	17714032	---	---	---	-1.09	0.0195
	17727822	NM_001037978	Gtl3	gene trap locus 3	-1.09	0.0447
	17719143	NM_172332	Wrnip1	Werner helicase interacting protein 1	-1.09	0.0245
	17736920	ENSRNOT00000014246	Ctnnd2	catenin (cadherin-associated protein), delta 2 (neural plakophilin-related arm-repeat protein)	-1.09	0.015
	17796627	NM_013067	Rpn1	ribophorin I	-1.09	0.00673
	17632910	ENSRNOT00000028390	Nucb1	nucleobindin 1	-1.09	0.0448
	17795123	ENSRNOT00000006878	Prmt8	protein arginine methyltransferase 8	-1.09	0.0305
	17769859	NM_057098	Tcea2	transcription elongation factor A (SII), 2	-1.09	0.0416
	17765471	NM_001110811 // NM_001110811	Serinc4 // Serinc4	serine incorporator 4 // serine incorporator 4	-1.09	0.00481
	17736084	---	---	---	-1.09	0.0473
	17664575	NM_001100558	Tiam1	T-cell lymphoma invasion and metastasis 1	-1.09	0.0441
	17818750	NM_019226	Dync1h1	dynein cytoplasmic 1 heavy chain 1	-1.09	0.0384
	17837124	NM_001130561	Nudcd1	NudC domain containing 1	-1.09	0.0198
	17737635	ENSRNOT00000033267	Lrrc31	leucine rich repeat containing 31	-1.09	0.0227
	17708921	FQ214349	LOC100362321	rCG43335-like	-1.09	0.037
	17631136	NM_001134506	Nccrp1	non-specific cytotoxic cell receptor protein 1 homolog (zebrafish)	-1.09	0.0196
	17730297	NM_001013143	Terf2ip	telomeric repeat binding factor 2, interacting protein	-1.09	0.0259
	17690935	FQ234220	Pisd	phosphatidylserine decarboxylase	-1.09	0.049
	17816821	ENSRNOT00000008573	Plekhg3	pleckstrin homology domain containing, family G (with RhoGef domain) member 3	-1.09	0.0115
	17785146	BC158733	Fam136a	family with sequence similarity 136, member A	-1.09	0.00758
	17652663	NM_001108304 // NM_001108304	Gga3 // Gga3	golgi associated, gamma adaptin ear containing, ARF binding protein 3 // golgi associated, gamma adaptin ear containing, ARF binding protein 3	-1.09	0.022
	17763093	NM_001008286	Mtx2	metaxin 2	-1.09	0.0194
	17801437	BC167080	Eri3	ERI1 exoribonuclease family member 3	-1.09	0.0397
	17700805	NM_001005554	Tm9sf2	transmembrane 9 superfamily member 2	-1.09	0.0472
	17658943	NM_001024992	Tmem199	transmembrane protein 199	-1.09	0.0302
	17637812	NM_001024288	LOC499279	hypothetical gene supported by BC079265	-1.09	0.00987
	17878026	NM_001106945	Pdzd11	PDZ domain containing 11	-1.09	0.00563
	17666316	NM_138823	Ppp1r2	protein phosphatase 1, regulatory (inhibitor) subunit 2	-1.09	0.0371
	17860708	NM_001106922	Stk11ip	serine/threonine kinase 11 interacting protein	-1.09	0.0317
	17842323	NM_001025054	LOC500956	hypothetical protein LOC500956	-1.09	0.0137
	17805986	NM_001106639	Otud6b	OTU domain containing 6B	-1.09	0.0204
	17664160	NM_001039587	Wdr45l	Wdr45 like	-1.09	0.00475
	17619889	BC083805	LOC361635	similar to RIKEN cDNA 9030624J02	-1.09	0.0172
	17673401	XM_002724835	LOC100363065	zinc finger protein 11	-1.09	0.00556
	17744520	NM_134415	Cdk105	CDK105 protein	-1.09	0.0161
	17768788	NM_001102403	Svs6	seminal vesicle secretory protein 6	-1.09	0.034
	17825699	ENSRNOT00000029778	Rnf41	ring finger protein 41	-1.09	0.019
	17761275	NM_001100850	Abl1	c-abl oncogene 1, non-receptor tyrosine kinase	-1.09	0.0336
	17881124	---	---	---	-1.09	0.0291
	17880833	XM_003750281	LOC100364359	ubiquitin-conjugating enzyme E2I-like	-1.09	0.0494
	17799031	NM_001025275	Rad23b	RAD23 homolog B (S, cerevisiae)	-1.09	0.000983
	17660651	NM_001007599	Rpl23	ribosomal protein L23	-1.09	0.00711
	17869792	BC098021 // BC098021	LOC301748 // LOC301748	similar to RIKEN cDNA 1700001E04 // similar to RIKEN cDNA 1700001E04	-1.09	0.0374
	17841156	NM_001108113	Csrnp2	cysteine-serine-rich nuclear protein 2	-1.09	0.0244
	17829233	NM_001130580	Eny2	enhancer of yellow 2 homolog (Drosophila)	-1.1	0.0132
	17663169	NM_001105850	Ush1g	Usher syndrome 1G homolog (human)	-1.1	0.039
	17701396	BC168755	RGD1306063	similar to HT021	-1.1	0.003
	17734633	XM_002728907 // XM_002728907 // XM_002728907	LOC100360982 // LOC100360982 // LOC100360982	avian reticuloendotheliosis viral (v-rel) oncogene related B // avian reticuloendotheliosis viral (v-rel) oncogene related B // avian reticuloendotheliosis viral (v-rel) oncogene related B	-1.1	0.0314
	17847470	ENSRNOT00000037375	Rassf1	Ras association (RalGDS/AF-6) domain family member 1	-1.1	0.0208
	17798988	NM_001109462	Tal2	T-cell acute lymphocytic leukemia 2	-1.1	0.0311
	17757612	NM_001013238	Pttg1ip	pituitary tumor-transforming 1 interacting protein	-1.1	0.0459
	17841835	NM_001009696	Dcun1d5	DCN1, defective in cullin neddylation 1, domain containing 5 (S, cerevisiae)	-1.1	0.0161
	17675527	---	---	---	-1.1	0.0399
	17671953	NM_001107123	Zfp469	zinc finger protein 469	-1.1	0.0117
	17711655	NM_001034994	Rwdd4	RWD domain containing 4A	-1.1	0.0129
	17641438	XM_001079452	RGD1565057	similar to hypothetical protein FLJ32871	-1.1	0.042
	17818164	ENSRNOT00000029314	Bdkrb2	bradykinin receptor B2	-1.1	0.0317
	17836734	NM_022699	Rpl30	ribosomal protein L30	-1.1	0.0131
	17864843	---	---	---	-1.1	0.0241
	17768311	---	---	---	-1.1	0.035
	17814339	XM_003754153	Cib4	calcium and integrin binding family member 4	-1.1	0.0364
	17708773	Y11490	Adam18	ADAM metallopeptidase domain 18	-1.1	0.0369
	17825532	ENSRNOT00000018737	Gls2	glutaminase 2 (liver, mitochondrial)	-1.1	0.00829
	17709835	ENSRNOT00000024447	Spcs1	signal peptidase complex subunit 1 homolog (S, cerevisiae)	-1.1	0.00137
	17660271	ENSRNOT00000066895 // ENSRNOT00000066895 // ENSRNOT00000066895 // ENSRNOT00000066895 // ENSRNOT00000066895	LOC100364279 // LOC100364222 // LOC100363258 // LOC100363099 // Tmem92	mCG13644-like // mCG13644-like // mCG13644-like // mCG13644-like // transmembrane protein 92	-1.1	0.0258
	17708727	NM_020303	Adam5	a disintegrin and metallopeptidase domain 5	-1.1	0.0454
	17841770	XM_002726932 // XM_002726932 // XM_002726932	RGD1564420 // RGD1564420 // RGD1564420	similar to Hypothetical protein MGC31278 // similar to Hypothetical protein MGC31278 // similar to Hypothetical protein MGC31278	-1.1	0.0308
	17757383	NM_207594	Glo1	glyoxalase 1	-1.1	0.0284
	17761438	ENSRNOT00000016341	Golga2	golgin A2	-1.1	0.0123
	17686704	NM_174864	Ncstn	nicastrin	-1.1	0.0404
	17844018	NM_001191793	Pih1d2	PIH1 domain containing 2	-1.1	0.0479
	17763577	NM_001000289	Olr453	olfactory receptor 453	-1.1	0.0459
	17839529	ENSRNOT00000037681	Nfam1	NFAT activating protein with ITAM motif 1	-1.1	0.0369
	17865725	NM_001024879	Dnpep	aspartyl aminopeptidase	-1.1	0.021
	17787389	ENSRNOT00000048529	Tnfrsf1a	tumor necrosis factor receptor superfamily, member 1a	-1.1	0.00189
	17811243	NM_053321	Ptafr	platelet-activating factor receptor	-1.1	0.0267
	17663660	NM_001012143	Jmjd6	jumonji domain containing 6	-1.1	0.011
	17628570	NM_022236	Pde10a	phosphodiesterase 10A	-1.1	0.0486
	17663488	NM_001108840	Srp68	signal recognition particle 68	-1.1	0.0169
	17822066	NM_001108712	Mbip	MAP3K12 binding inhibitory protein 1	-1.1	0.0368
	17672431	NM_001108330	RGD1309735	similar to CG14977-PA	-1.1	0.0275
	17851110	NM_053482	Spa17	sperm autoantigenic protein 17	-1.1	0.00884
	17688828	NM_022256 // NM_022256 // NM_022256	Btc // Btc // Btc	betacellulin // betacellulin // betacellulin	-1.1	0.0176
	17712960	ENSRNOT00000026580	Lamp1	lysosomal-associated membrane protein 1	-1.1	0.0475
	17627328	NM_001014157	Ltv1	LTV1 homolog (S, cerevisiae)	-1.1	0.0198
	17782683	NM_001000854	Olr799	olfactory receptor 799	-1.1	0.0377
	17613658	NM_024377 // NM_024377 // NM_024377	Gng5 // Gng5 // Gng5	guanine nucleotide binding protein (G protein), gamma 5 // guanine nucleotide binding protein (G protein), gamma 5 // guanine nucleotide binding protein (G protein), gamma 5	-1.1	0.0498
	17819519	XM_003750253	RGD1562420	similar to hypothetical protein	-1.1	0.00276
	17656948	NM_001191920	Slc47a2	solute carrier family 47, member 2	-1.1	0.028
	17700906	NM_001109441	LOC681383	similar to Protein C10orf11 homolog	-1.1	0.0389
	17778533	NM_181637	Pigu	phosphatidylinositol glycan anchor biosynthesis, class U	-1.1	0.0439
	17687750	NR_031920	Mir205	microRNA mir-205	-1.1	0.0469
	17834069	ENSRNOT00000011117 // ENSRNOT00000011117	Giot1 // Giot1	gonadotropin inducible ovarian transcription factor 1 // gonadotropin inducible ovarian transcription factor 1	-1.1	0.011
	17748863	NM_001107692	Efna4	ephrin A4	-1.1	0.0472
	17704189	NM_001108872	Chmp7	charged multivesicular body protein 7	-1.1	0.0161
	17661537	NM_012747	Stat3	signal transducer and activator of transcription 3 (acute-phase response factor)	-1.1	0.0423
	17877458	NM_001033963	Prkx	protein kinase, X-linked	-1.1	0.0427
	17660784	NM_001108296	Mien1	migration and invasion enhancer 1	-1.1	0.0454
	17727304	NM_001106130	Atp9b	ATPase, class II, type 9B	-1.1	0.0305
	17763045	NM_001105886	Hoxd13	homeo box D13	-1.1	0.0144
	17671634	NM_001037787	Rpo1-3	RNA polymerase 1-3	-1.1	0.00485
	17704112	---	---	---	-1.1	0.0441
	17712272	NM_001106088	Erlin2	ER lipid raft associated 2	-1.1	0.0422
	17756393	NM_001003975	G4	G4 protein	-1.11	0.0434
	17817824	NM_001106752	Ttc8	tetratricopeptide repeat domain 8	-1.11	0.0317
	17647841	ENSRNOT00000043732	Mink1	misshapen-like kinase 1	-1.11	0.0253
	17702209	NM_001107262	Sall2	sal-like 2 (Drosophila)	-1.11	0.0299
	17793459	BC079001	Npap60	nuclear pore associated protein	-1.11	0.0481
	17712112	NM_001004213	Tmem66	transmembrane protein 66	-1.11	0.0264
	17747536	NM_030835	Serp1	stress-associated endoplasmic reticulum protein 1	-1.11	0.0147
	17621775	NM_032614	Glrx3	glutaredoxin 3	-1.11	0.0111
	17645019	---	---	---	-1.11	0.0202
	17656698	NM_199389	Snap47	synaptosomal-associated protein, 47	-1.11	0.0148
	17663117	ENSRNOT00000004372	Nat9	N-acetyltransferase 9 (GCN5-related, putative)	-1.11	0.0189
	17847497	NM_207599	Hyal3	hyaluronoglucosaminidase 3	-1.11	0.0275
	17687448	ENSRNOT00000032865	Lyplal1	lysophospholipase-like 1	-1.11	0.0394
	17696420	NM_199083	Pno1	partner of NOB1 homolog (S, cerevisiae)	-1.11	0.0421
	17855538	NM_001007753	Cyb561d2	cytochrome b-561 domain containing 2	-1.11	0.0443
	17703965	---	---	---	-1.11	0.0241
	17853662	NM_001106833	Lactb	lactamase, beta	-1.11	0.0308
	17816237	NM_053604	Mgat2	mannosyl (alpha-1,6-)-glycoprotein beta-1,2-N-acetylglucosaminyltransferase	-1.11	0.0331
	17740203	ENSRNOT00000024179 // ENSRNOT00000024179	LOC361985 // Ns5atp4	similar to NICE-3 // NS5A (hepatitis C virus) transactivated protein 4	-1.11	0.0499
	17764914	ENSRNOT00000010471	Pak6	p21 protein (Cdc42/Rac)-activated kinase 6	-1.11	0.00612
	17752882	NM_172222 // NM_172222	C2 // C2	complement component 2 // complement component 2	-1.11	0.0381
	17838714	NM_001130492	Vps28	vacuolar protein sorting 28 homolog (S, cerevisiae)	-1.11	0.0178
	17632966	NM_053911	Cyth2	cytohesin 2	-1.11	0.0305
	17850483	ENSRNOT00000018416	Elavl3	ELAV (embryonic lethal, abnormal vision, Drosophila)-like 3 (Hu antigen C)	-1.11	0.0378
	17718616	NM_001033674	Bicd2	bicaudal D homolog 2 (Drosophila)	-1.11	0.0311
	17752423	---	---	---	-1.11	0.0267
	17656817	NM_001107006	Atpaf2	ATP synthase mitochondrial F1 complex assembly factor 2	-1.11	0.0115
	17829530	NM_001025024	Wdyhv1	WDYHV motif containing 1	-1.11	0.0145
	17817076	NM_001034929	Slc39a9	solute carrier family 39 (zinc transporter), member 9	-1.11	0.00496
	17752445	ENSRNOT00000061395	RT1-T18	RT1 class Ib, locus T18	-1.11	0.0488
	17803461	NM_001012104	Ddost	dolichyl-diphosphooligosaccharide-protein glycosyltransferase	-1.11	0.0276
	17631172	NM_031675	Actn4	actinin alpha 4	-1.11	0.0195
	17791106	---	---	---	-1.11	0.0388
	17838357	NM_001130565	Fam83h	family with sequence similarity 83, member H	-1.11	0.0293
	17646852	NM_001030023 // NM_001030023 // NM_001030023	Map2k4 // Map2k4 // Map2k4	mitogen activated protein kinase kinase 4 // mitogen activated protein kinase kinase 4 // mitogen activated protein kinase kinase 4	-1.11	0.0259
	17696746	NM_031113	Rps27a	ribosomal protein S27a	-1.11	0.0311
	17706674	NM_001135252	LOC688495	hypothetical protein LOC688495	-1.11	0.00565
	17761885	NM_001106571	Lhx2	LIM homeobox 2	-1.11	0.0258
	17734538	NM_152935	Tomm20	translocase of outer mitochondrial membrane 20 homolog (yeast)	-1.11	0.00562
	17852130	ENSRNOT00000047633	Rexo2	REX2, RNA exonuclease 2 homolog (S, cerevisiae)	-1.11	0.0436
	17791502	BC088347	Gars	glycyl-tRNA synthetase	-1.11	0.0278
	17712149	NM_017040	Ppp2cb	protein phosphatase 2, catalytic subunit, beta isozyme	-1.11	0.00558
	17673815	NM_022961 // NM_022961 // NM_022961	Vps33a // Vps33a // Vps33a	vacuolar protein sorting 33 homolog A (S, cerevisiae) // vacuolar protein sorting 33 homolog A (S, cerevisiae) // vacuolar protein sorting 33 homolog A (S, cerevisiae)	-1.11	0.0121
	17818177	NM_001014198	RGD1308470	similar to RIKEN cDNA 4933433P14 gene	-1.11	0.00802
	17810714	NM_021654	Gja4	gap junction protein, alpha 4	-1.11	0.0378
	17731090	U89514	Capn9	calpain 9	-1.11	0.0171
	17648348	NM_212527 // NM_212527 // NM_212527	Olr1469 // Olr1469 // Olr1469	olfactory receptor Olr1469 // olfactory receptor Olr1469 // olfactory receptor Olr1469	-1.11	0.0421
	17818172	NM_030851	Bdkrb1	bradykinin receptor B1	-1.11	0.0455
	17705473	NM_153630	Nalcn	sodium leak channel, non-selective	-1.11	0.0479
	17825776	NM_053690	Dnajc14	DnaJ (Hsp40) homolog, subfamily C, member 14	-1.11	0.00606
	17783195	NM_001106592	Zfp282	zinc finger protein 282	-1.11	0.0493
	17802425	---	---	---	-1.11	0.0389
	17777461	---	---	---	-1.11	0.0391
	17859309	NM_001004251	MGC94335	similar to hypothetical protein FLJ22555	-1.11	0.0318
	17804983	NM_001025657	Ssu72	SSU72 RNA polymerase II CTD phosphatase homolog (S, cerevisiae)	-1.11	0.0432
	17645722	NM_001106999	RGD1310352	similar to HTGN29 protein; keratinocytes associated transmembrane protein 2	-1.11	0.00669
	17830414	NM_001130577	Cyth4	cytohesin 4	-1.11	0.0281
	17731269	NM_144743	Ces2a	carboxylesterase 2A	-1.11	0.0214
	17817740	---	---	---	-1.11	0.0377
	17664014	NM_001007005	Arhgdia	Rho GDP dissociation inhibitor (GDI) alpha	-1.11	0.0228
	17733371	NM_199086	Nob1	NIN1/RPN12 binding protein 1 homolog (S, cerevisiae)	-1.12	0.0278
	17827737	NM_053928	Ube2n	ubiquitin-conjugating enzyme E2N	-1.12	0.017
	17788808	NM_001106576	Armc10	armadillo repeat containing 10	-1.12	0.0485
	17644672	BC168182	RGD1560244	similar to hypothetical protein FLJ34512	-1.12	0.00491
	17688237	NM_001004209	Hsd17b11	hydroxysteroid (17-beta) dehydrogenase 11	-1.12	0.0347
	17646347	NM_053814	Mprip	myosin phosphatase Rho interacting protein	-1.12	0.0416
	17796153	NM_130736	Slco1a6	solute carrier organic anion transporter family, member 1a6	-1.12	0.0351
	17639552	NM_001077668	Drap1	Dr1 associated protein 1 (negative cofactor 2 alpha)	-1.12	0.0387
	17660024	---	---	---	-1.12	0.0373
	17811464	ENSRNOT00000024464	Clic4	chloride intracellular channel 4	-1.12	0.0445
	17708483	NM_001191555	Rab11fip1	RAB11 family interacting protein 1 (class I)	-1.12	0.00881
	17651696	NM_024150	Arf2	ADP-ribosylation factor 2	-1.12	0.012
	17699524	NM_022597	Ctsb	cathepsin B	-1.12	0.00524
	17684772	BC166874	RGD1566099	similar to novel protein	-1.12	0.0186
	17681104	NM_001107186 // NM_001107186 // NM_001107186	Abl2 // Abl2 // Abl2	v-abl Abelson murine leukemia viral oncogene homolog 2 // v-abl Abelson murine leukemia viral oncogene homolog 2 // v-abl Abelson murine leukemia viral oncogene homolog 2	-1.12	0.0397
	17620218	ENSRNOT00000022726	Eef2k	eukaryotic elongation factor-2 kinase	-1.12	0.0403
	17786329	BC087667	Ift122	intraflagellar transport 122 homolog (Chlamydomonas)	-1.12	0.0136
	17725194	NM_001014147	Tpgs2	tubulin polyglutamylase complex subunit 2	-1.12	1.57e-05
	17712413	NM_001017444	Tm2d2	TM2 domain containing 2	-1.12	0.019
	17623607	NM_001109161	RGD1560108	similar to RIKEN cDNA 2700081O15	-1.12	0.0267
	17718094	NM_001031661	B4galt7	xylosylprotein beta1,4-galactosyltransferase, polypeptide 7 (galactosyltransferase I)	-1.12	0.00273
	17792335	NM_138840	Tgoln1	trans-golgi network protein	-1.12	0.0263
	17850089	NM_001015017	Olfm2	olfactomedin 2	-1.12	0.0371
	17880459	---	---	---	-1.12	0.0168
	17666351	XM_344027	Xxylt1	xyloside xylosyltransferase 1	-1.12	0.0228
	17802132	NM_001008376	Trappc3	trafficking protein particle complex 3	-1.12	0.00949
	17642586	NM_022700	Arl3	ADP-ribosylation factor-like 3	-1.12	0.0373
	17867424	NM_001015035	B3gntl1	UDP-GlcNAc:betaGal beta-1,3-N-acetylglucosaminyltransferase-like 1	-1.12	0.0103
	17824388	NM_001106758	Cinp	cyclin-dependent kinase 2-interacting protein	-1.12	0.0401
	17875159	NM_053548	Opn1mw	opsin 1 (cone pigments), medium-wave-sensitive	-1.12	0.0495
	17770746	NM_001013426	Mrpl41	mitochondrial ribosomal protein L41	-1.12	0.000781
	17745541	NM_001191959	Ccdc152	coiled-coil domain containing 152	-1.12	0.0368
	17654292	NM_001024990	Amdhd2	amidohydrolase domain containing 2	-1.12	0.00692
	17618381	ENSRNOT00000016361	Gab2	GRB2-associated binding protein 2	-1.12	0.0292
	17814734	---	---	---	-1.12	0.0479
	17669291	NM_001127536	Ildr1	immunoglobulin-like domain containing receptor 1	-1.12	0.0305
	17736496	ENSRNOT00000025323	Amacr	alpha-methylacyl-CoA racemase	-1.12	0.0104
	17764350	NM_134403	Abtb2	ankyrin repeat and BTB (POZ) domain containing 2	-1.12	0.0429
	17842280	NM_001000862	Olr1186	olfactory receptor 1186	-1.12	0.0263
	17817885	NM_031969	Calm1	calmodulin 1	-1.12	0.0169
	17769233	---	---	---	-1.12	0.0148
	17854612	NM_001004249	Tmed3	transmembrane emp24 protein transport domain containing 3	-1.12	0.0183
	17756273	NM_001002807	Clic1	chloride intracellular channel 1	-1.12	0.00656
	17623951	NM_012848	Fth1	ferritin, heavy polypeptide 1	-1.12	0.0228
	17867914	FQ230643	Plin3	perilipin 3	-1.12	0.0227
	17714789	ENSRNOT00000022203	RGD1306058	similar to RIKEN cDNA 1110007C09	-1.12	0.0279
	17848000	NM_001006989	Shisa5	shisa homolog 5 (Xenopus laevis)	-1.12	0.00657
	17635438	ENSRNOT00000027321	Rnf121	ring finger protein 121	-1.12	0.00738
	17852451	NM_001108146	Zc3h12c	zinc finger CCCH type containing 12C	-1.12	0.037
	17639726	ENSRNOT00000032387	Scyl1	SCY1-like 1 (S, cerevisiae)	-1.12	0.0419
	17750298	NM_001007699	Cept1	choline/ethanolamine phosphotransferase 1	-1.12	0.0173
	17640010	NM_033350	Plcb3	phospholipase C, beta 3 (phosphatidylinositol-specific)	-1.12	0.0259
	17804911	NM_030987	Gnb1	guanine nucleotide binding protein (G protein), beta polypeptide 1	-1.12	0.014
	17780318	NM_017221	Shh	sonic hedgehog	-1.12	0.0138
	17781657	NM_001039344	Tes	testis derived transcript	-1.12	0.00518
	17791359	ENSRNOT00000007807	Hoxa1	homeo box A1	-1.12	0.0118
	17845302	NM_022536	Ppib	peptidylprolyl isomerase B	-1.12	0.0421
	17735632	---	---	---	-1.12	0.0193
	17879692	---	---	---	-1.12	0.0449
	17610968	---	---	---	-1.12	0.00523
	17747513	NM_001109503	Commd2	COMM domain containing 2	-1.12	0.0152
	17721993	---	---	---	-1.12	0.013
	17781024	---	---	---	-1.12	0.0393
	17640325	ENSRNOT00000027342	Scgb1a1	secretoglobin, family 1A, member 1 (uteroglobin)	-1.12	0.0474
	17740292	NM_019213	Jtb	jumping translocation breakpoint	-1.12	0.0248
	17656725	NM_001000023	Olr1463	olfactory receptor 1463	-1.12	0.0213
	17672897	D17447	Ywhag	tyrosine 3-monooxygenase/tryptophan 5-monooxygenase activation protein, gamma polypeptide	-1.12	0.0148
	17829884	---	---	---	-1.12	0.029
	17875144	NM_017199	Ssr4	signal sequence receptor, delta	-1.12	0.00507
	17806014	NM_057197	Decr1	2,4-dienoyl CoA reductase 1, mitochondrial	-1.12	0.0293
	17852835	NM_001005547	Tspan3	tetraspanin 3	-1.12	0.0486
	17865691	ENSRNOT00000026654	Ptprn	protein tyrosine phosphatase, receptor type, N	-1.12	0.0307
	17874625	ENSRNOT00000056688 // ENSRNOT00000056688 // ENSRNOT00000056688	LOC100364989 // LOC100364989 // LOC100364989	rCG65845-like // rCG65845-like // rCG65845-like	-1.13	0.0452
	17807952	NM_001109511	Hdhd3	haloacid dehalogenase-like hydrolase domain containing 3	-1.13	0.0499
	17725674	NM_183329	Sra1	steroid receptor RNA activator 1	-1.13	0.0411
	17700917	NM_031354	Vdac2	voltage-dependent anion channel 2	-1.13	0.0258
	17873991	---	---	---	-1.13	0.0331
	17635878	NM_133539	Mrpl17	mitochondrial ribosomal protein L17	-1.13	0.0123
	17819200	BC086564	RGD1307315	LOC362793	-1.13	0.0317
	17814556	---	---	---	-1.13	0.0246
	17839443	NM_001012120	Naga	N-acetyl galactosaminidase, alpha	-1.13	0.0348
	17706527	ENSRNOT00000013788	Glud1	glutamate dehydrogenase 1	-1.13	0.0215
	17806476	NM_053287	B4galt1	UDP-Gal:betaGlcNAc beta 1,4- galactosyltransferase, polypeptide 1	-1.13	0.0114
	17618151	NM_001007691 // NM_001007691 // NM_001007691	Prss23 // Prss23 // Prss23	protease, serine, 23 // protease, serine, 23 // protease, serine, 23	-1.13	0.0204
	17805132	NM_130412	Sdf4	stromal cell derived factor 4	-1.13	0.0015
	17728294	---	---	---	-1.13	0.0211
	17755144	NM_001164157	Nus1	nuclear undecaprenyl pyrophosphate synthase 1 homolog (S, cerevisiae)	-1.13	0.0208
	17769672	ENSRNOT00000013900	Arfgap1	ADP-ribosylation factor GTPase activating protein 1	-1.13	0.0124
	17799228	ENSRNOT00000059183	Rgs3	regulator of G-protein signaling 3	-1.13	0.027
	17628024	NM_001108240	Clptm1l	CLPTM1-like	-1.13	0.021
	17761038	NM_001025019	Mettl11a	methyltransferase like 11A	-1.13	0.0134
	17852097	NM_022387	Pafah1b2	platelet-activating factor acetylhydrolase 1b, catalytic subunit 2	-1.13	0.00144
	17669346	NM_001105875	Ccdc58	coiled-coil domain containing 58	-1.13	0.00142
	17729787	NM_001168674	Sntb2	syntrophin, beta 2	-1.13	0.0193
	17641749	---	---	---	-1.13	0.0466
	17806434	NM_001106646	Ndufb6	NADH dehydrogenase (ubiquinone) 1 beta subcomplex, 6	-1.13	0.0112
	17742972	NM_001008375	Map2k1ip1	mitogen-activated protein kinase kinase 1 interacting protein 1	-1.13	0.00605
	17698672	BC158656	RGD1308430	similar to 1700123O20Rik protein	-1.13	0.032
	17823363	NM_053467 // NM_053467 // NM_053467	Tmed10 // Tmed10 // Tmed10	transmembrane emp24-like trafficking protein 10 (yeast) // transmembrane emp24-like trafficking protein 10 (yeast) // transmembrane emp24-like trafficking protein 10 (yeast)	-1.13	0.0413
	17818007	ENSRNOT00000010672	RGD1566396	similar to RIKEN cDNA D230037D09 gene	-1.13	0.0303
	17872086	---	---	---	-1.13	0.0267
	17752019	NM_001037210 // NM_001037210 // NM_001037210	Gipc2 // Gipc2 // Gipc2	GIPC PDZ domain containing family, member 2 // GIPC PDZ domain containing family, member 2 // GIPC PDZ domain containing family, member 2	-1.13	0.0406
	17705992	NM_001135866	Rft1	RFT1 homolog (S, cerevisiae)	-1.13	0.0493
	17656495	NM_001000012	Olr1432	olfactory receptor 1432	-1.13	0.0168
	17848060	NM_001191884	Nme6	non-metastatic cells 6, protein expressed in (nucleoside-diphosphate kinase)	-1.13	0.0129
	17664233	XM_001064307	LOC683062	similar to voltage-dependent anion channel 1	-1.13	0.00606
	17804978	XM_001058198	LOC680656	hypothetical protein LOC680656	-1.13	0.00344
	17878660	---	---	---	-1.13	0.0451
	17664738	ENSRNOT00000061235	LOC100174909	hypothetical LOC100174909	-1.13	0.0133
	17752186	ENSRNOT00000067843	Cth	cystathionase (cystathionine gamma-lyase)	-1.13	0.0259
	17880925	XM_003751483	LOC100911015	olfactory receptor 144-like	-1.13	0.0345
	17666048	NM_001029903	Fam162a	family with sequence similarity 162, member A	-1.13	0.0166
	17808763	NM_001108670	Tm2d1	TM2 domain containing 1	-1.13	0.00261
	17801885	NM_001048184	Rragc	Ras-related GTP binding C	-1.13	0.033
	17814329	NM_001134690	LOC100188932	dolichyl-diphosphooligosaccharide--protein glycosyltransferase subunit 4	-1.13	0.000552
	17820796	NM_001014195	Tmem214	transmembrane protein 214	-1.13	0.0465
	17699521	NM_001037529	Defb44	defensin beta 44	-1.13	0.00391
	17638419	NM_001047854	Chid1	chitinase domain containing 1	-1.13	0.022
	17852766	ENSRNOT00000020553 // ENSRNOT00000020553	LOC100363408 // Bola2	BolA-like protein 2-like // bolA homolog 2 (E, coli)	-1.13	0.0352
	17647186	NM_001191923	Pik3r5	phosphoinositide-3-kinase, regulatory subunit 5	-1.13	0.0103
	17816346	NM_001009602	Actr10	actin-related protein 10 homolog (S, cerevisiae)	-1.13	0.00898
	17662228	NM_031685	Gosr2	golgi SNAP receptor complex member 2	-1.13	0.00128
	17867599	NM_001001507	Oit3	oncoprotein induced transcript 3	-1.13	0.0488
	17726397	NM_173126	Nid67	putative small membrane protein NID67	-1.13	0.00768
	17777792	NM_031555	Bfsp1	beaded filament structural protein 1	-1.13	0.0361
	17703695	NM_001037532	Defb42	defensin beta 42	-1.13	0.047
	17643479	NM_001013963	Cpped1	calcineurin-like phosphoesterase domain containing 1	-1.13	0.0159
	17768736	---	---	---	-1.13	0.0489
	17852685	ENSRNOT00000016104	Acsbg1	acyl-CoA synthetase bubblegum family member 1	-1.13	0.0162
	17744901	NM_001106404	Slc30a5	solute carrier family 30 (zinc transporter), member 5	-1.13	0.00824
	17861864	NM_017312	Bok	BCL2-related ovarian killer	-1.13	0.0081
	17715935	NM_001008298	Stard3nl	STARD3 N-terminal like	-1.13	8.53e-05
	17840812	NM_001108111	Wnt10b	wingless-type MMTV integration site family, member 10B	-1.13	0.0316
	17682704	NM_001105981	Cnih4	cornichon homolog 4 (Drosophila)	-1.13	0.0174
	17658877	NM_001105803	Sdf2	stromal cell derived factor 2	-1.13	0.0076
	17797971	---	---	---	-1.13	0.0358
	17686641	NM_182668	Nit1	nitrilase 1	-1.13	0.0334
	17836223	NM_001108102	Xpot	exportin, tRNA (nuclear export receptor for tRNAs)	-1.13	0.0226
	17649532	NM_001107031	Slfn2	schlafen 2	-1.13	0.0301
	17870312	NM_199412 // NM_199412 // NM_199412	Micu1 // Micu1 // Micu1	mitochondrial calcium uptake 1 // mitochondrial calcium uptake 1 // mitochondrial calcium uptake 1	-1.13	0.0343
	17683613	NM_053821 // NM_053821 // NM_053821	Ralb // Ralb // Ralb	v-ral simian leukemia viral oncogene homolog B (ras related; GTP binding protein) // v-ral simian leukemia viral oncogene homolog B (ras related; GTP binding protein) // v-ral simian leukemia viral oncogene homolog B (ras related; GTP binding protein)	-1.13	0.0381
	17785859	NM_001024332	Arl8b	ADP-ribosylation factor-like 8B	-1.13	0.0363
	17773798	---	---	---	-1.13	0.0436
	17629180	NM_001006968	Tsen34	tRNA splicing endonuclease 34 homolog (S, cerevisiae)	-1.14	0.0298
	17779143	ENSRNOT00000018364	Kcns1	potassium voltage-gated channel, delayed-rectifier, subfamily S, member 1	-1.14	0.0217
	17683936	ENSRNOT00000035577	Zp3r	zona pellucida 3 receptor	-1.14	0.0252
	17857974	ENSRNOT00000037489	Tmem14a	transmembrane protein 14A	-1.14	0.0318
	17873793	---	---	---	-1.14	0.0498
	17622900	NM_207615	Clcf1	cardiotrophin-like cytokine factor 1	-1.14	0.0215
	17861675	NM_001000751	Olr1351	olfactory receptor 1351	-1.14	0.0328
	17876302	---	---	---	-1.14	0.0188
	17790487	NM_012498	Akr1b1	aldo-keto reductase family 1, member B1 (aldose reductase)	-1.14	0.0312
	17734535	---	---	---	-1.14	0.000263
	17809565	ENSRNOT00000023072	Akr1a1	aldo-keto reductase family 1, member A1 (aldehyde reductase)	-1.14	0.000124
	17764275	NM_001033692	Commd9	COMM domain containing 9	-1.14	0.000289
	17611785	NM_001006995	Acat3	acetyl-Coenzyme A acetyltransferase 3	-1.14	0.0269
	17720160	---	---	---	-1.14	0.035
	17717623	NM_001106097	Med10	mediator complex subunit 10	-1.14	0.0199
	17615374	---	---	---	-1.14	0.0175
	17805286	NM_001012229	Xkr9	XK, Kell blood group complex subunit-related family, member 9	-1.14	0.04
	17848752	NM_001040019 // NM_001040019	Acaa1b // Acaa1b	acetyl-Coenzyme A acyltransferase 1B // acetyl-Coenzyme A acyltransferase 1B	-1.14	0.0479
	17763470	NM_172074	Timm10	translocase of inner mitochondrial membrane 10 homolog (yeast)	-1.14	0.0498
	17743678	---	---	---	-1.14	0.0259
	17659041	---	---	---	-1.14	0.0042
	17687068	NM_001270385	RGD1559696	similar to kinesin-like protein (103,5 kD) (klp-6)	-1.14	0.0219
	17741680	---	---	---	-1.14	0.0244
	17740581	NM_001004095	S100a11	S100 calcium binding protein A11 (calizzarin)	-1.14	0.00414
	17687932	NM_001107246	Mfsd7	major facilitator superfamily domain containing 7	-1.14	0.00737
	17850232	NM_017192	S1pr2	sphingosine-1-phosphate receptor 2	-1.14	0.0314
	17811455	ENSRNOT00000023221	Tmem50a	transmembrane protein 50A	-1.14	0.039
	17725934	ENSRNOT00000060262	Prelid2	PRELI domain containing 2	-1.14	0.00596
	17717352	NM_198732	Commd3	COMM domain containing 3	-1.14	0.00131
	17611299	NM_001024285	Ahrr	aryl-hydrocarbon receptor repressor	-1.14	0.0415
	17691747	NM_031090	Rab1	RAB1, member RAS oncogene family	-1.14	0.0226
	17618047	ENSRNOT00000055583	Mesdc2	mesoderm development candidate 2	-1.14	0.016
	17880275	XM_002728020	LOC100363408	BolA-like protein 2-like	-1.14	0.00865
	17629876	NM_001099657	Vom2r34	vomeronasal 2 receptor, 34	-1.14	0.0056
	17664943	NM_199373	Wrb	tryptophan rich basic protein	-1.14	0.0279
	17782982	NM_181371	Gstk1	glutathione S-transferase kappa 1	-1.14	0.0191
	17632996	NM_022797	Grin2d	glutamate receptor, ionotropic, N-methyl D-aspartate 2D	-1.14	0.0254
	17728106	NM_001008508	Tpst2	tyrosylprotein sulfotransferase 2	-1.14	0.00535
	17638192	NM_019368	Bet1l	blocked early in transport 1 homolog (S, cerevisiae) like	-1.14	0.0127
	17865432	NM_019310	Cxcr1	chemokine (C-X-C motif) receptor 1	-1.14	0.0162
	17741798	NM_001106462	Hbxip	hepatitis B virus x interacting protein	-1.14	0.00289
	17718351	ENSRNOT00000000117	Cplx2	complexin 2	-1.14	0.026
	17756041	NM_134374	Rnf39	ring finger protein 39	-1.14	0.0368
	17699832	NM_001108384	Entpd4	ectonucleoside triphosphate diphosphohydrolase 4	-1.14	0.0132
	17651535	NM_017113	Grn	granulin	-1.14	0.0096
	17789155	---	---	---	-1.14	0.0219
	17690787	NM_001108364	Mxd4	Max dimerization protein 4	-1.14	0.0499
	17697044	NM_001105740	Ndst2	N-deacetylase/N-sulfotransferase (heparan glucosaminyl) 2	-1.14	0.0429
	17714282	NM_001191691	Trpc7	transient receptor potential cation channel, subfamily C, member 7	-1.14	0.00617
	17730504	NM_173119	Hsbp1	heat shock factor binding protein 1	-1.14	0.0288
	17833916	NM_133308	Grin3b	glutamate receptor, ionotropic, N-methyl-D-aspartate 3B	-1.14	0.0219
	17763310	---	---	---	-1.14	0.0225
	17830198	---	---	---	-1.14	0.00868
	17694709	NM_001134639 // NM_001134639 // NM_001134639	RGD1565192 // RGD1565192 // RGD1565192	similar to 1810013D10Rik protein // similar to 1810013D10Rik protein // similar to 1810013D10Rik protein	-1.14	0.00846
	17836918	NM_001024371	Ncald	neurocalcin delta	-1.14	0.02
	17757365	---	---	---	-1.14	0.0147
	17700724	ENSRNOT00000032395 // ENSRNOT00000032395 // ENSRNOT00000032395	Rap2a // Rap2a // Rap2a	RAS related protein 2a // RAS related protein 2a // RAS related protein 2a	-1.14	0.0479
	17652258	---	---	---	-1.14	0.00715
	17767521	NM_001025649	Tm9sf4	transmembrane 9 superfamily protein member 4	-1.14	0.00871
	17820050	ENSRNOT00000020328	Mcfd2	multiple coagulation factor deficiency 2	-1.14	0.0405
	17858546	ENSRNOT00000024582	Unc50	unc-50 homolog (C, elegans)	-1.14	0.00204
	17774801	ENSRNOT00000047571	Hsd17b12	hydroxysteroid (17-beta) dehydrogenase 12	-1.14	0.013
	17879364	---	---	---	-1.14	0.0484
	17742464	---	---	---	-1.14	0.0034
	17845428	FQ209888 // FQ209888 // FQ209888	Rps27l // Rps27l // Rps27l	ribosomal protein S27-like // ribosomal protein S27-like // ribosomal protein S27-like	-1.14	0.0163
	17646550	NM_001008507	Dhrs7b	dehydrogenase/reductase (SDR family) member 7B	-1.14	0.0109
	17658050	NM_001137561	Rnasek	ribonuclease, RNase K	-1.14	0.0282
	17880153	---	---	---	-1.14	0.0108
	17860312	XM_237287	Rufy4	RUN and FYVE domain containing 4	-1.14	0.0349
	17815552	ENSRNOT00000044779	RGD1563613	similar to 40S ribosomal protein S25	-1.14	0.0382
	17639423	ENSRNOT00000027341	Tmem151a	transmembrane protein 151A	-1.14	0.023
	17851378	NM_001191616	Gramd1b	GRAM domain containing 1B	-1.14	0.0163
	17742879	NM_001031655	Manba	mannosidase, beta A, lysosomal	-1.14	0.0334
	17621594	NM_001009706	Lhpp	phospholysine phosphohistidine inorganic pyrophosphate phosphatase	-1.14	0.0353
	17677953	NM_001105932	Vps29	vacuolar protein sorting 29 homolog (S, cerevisiae)	-1.14	0.00842
	17870783	NR_031935	Mir222	microRNA mir-222	-1.14	0.0363
	17741928	---	---	---	-1.14	0.0359
	17814477	NM_001003958	Dnmt3a	DNA (cytosine-5-)-methyltransferase 3 alpha	-1.14	0.0251
	17778101	ENSRNOT00000055513	LOC100362296	protein S100-A11-like	-1.14	0.0165
	17705621	NM_031112	Rps24	ribosomal protein S24	-1.15	0.0461
	17703307	NM_001004099	Gjb2	gap junction protein, beta 2	-1.15	0.017
	17719761	---	---	---	-1.15	0.0338
	17676215	ENSRNOT00000039726	Amz1	archaelysin family metallopeptidase 1	-1.15	0.0421
	17636626	NM_001127303	Itpripl2	inositol 1,4,5-trisphosphate receptor interacting protein-like 2	-1.15	0.00235
	17707089	NM_001030026	Ifi30	interferon gamma inducible protein 30	-1.15	0.0152
	17612560	ENSRNOT00000034746 // ENSRNOT00000034746 // ENSRNOT00000034746	LOC100364115 // LOC100364115 // LOC100364115	zinc finger protein 53-like // zinc finger protein 53-like // zinc finger protein 53-like	-1.15	0.0313
	17783152	---	---	---	-1.15	0.00701
	17738432	NM_001108944	Rab33b	RAB33B, member RAS oncogene family	-1.15	0.011
	17814018	NM_001014073	Fam98a	family with sequence similarity 98, member A	-1.15	0.0299
	17684573	ENSRNOT00000013531	Pkp1	plakophilin 1	-1.15	0.0222
	17653800	---	---	---	-1.15	0.0212
	17694890	NM_001107217	Med28	mediator complex subunit 28	-1.15	0.0205
	17805330	---	---	---	-1.15	0.0325
	17630430	ENSRNOT00000067615	Igsf23	immunoglobulin superfamily, member 23	-1.15	0.0334
	17829829	---	---	---	-1.15	0.0408
	17751376	ENSRNOT00000012587	Ccdc109b	coiled-coil domain containing 109B	-1.15	0.0461
	17725417	NM_001108888	Reep5	receptor accessory protein 5	-1.15	0.0109
	17779108	NM_130399	Ada	adenosine deaminase	-1.15	0.0358
	17613955	---	---	---	-1.15	0.0203
	17858717	NM_133575	Il1rl2	interleukin 1 receptor-like 2	-1.15	0.0232
	17641744	NM_001109165	Fgfbp3	fibroblast growth factor binding protein 3	-1.15	0.00523
	17857086	NM_001135011	Rftn1	raftlin lipid raft linker 1	-1.15	0.00621
	17625430	---	---	---	-1.15	0.026
	17839095	BC079039	RGD1359634	similar to RIKEN cDNA 1700088E04	-1.15	0.00673
	17761103	NM_001107828	Gpr107	G protein-coupled receptor 107	-1.15	0.00383
	17686123	NM_001100563	Gorab	golgin, RAB6-interacting	-1.15	0.0146
	17820726	BC166904	RGD1311605	similar to apoptosis related protein APR-3; p18 protein	-1.15	0.00568
	17785641	ENSRNOT00000010185	Arl6ip5	ADP-ribosylation-like factor 6 interacting protein 5	-1.15	0.000271
	17648576	NM_001107022	Scarf1	scavenger receptor class F, member 1	-1.15	0.0111
	17740451	---	---	---	-1.15	0.0467
	17824348	NR_032133 // NR_032133 // NR_032133	Mir409 // Mir409 // Mir409	microRNA mir-409 // microRNA mir-409 // microRNA mir-409	-1.15	0.0249
	17630230	NM_001106231	Ppm1n	protein phosphatase, Mg2+/Mn2+ dependent, 1N	-1.15	0.0343
	17618326	---	---	---	-1.15	0.0413
	17678740	ENSRNOT00000066171	LOC691311	hypothetical protein LOC691311	-1.15	0.0121
	17827855	NM_053883	Dusp6	dual specificity phosphatase 6	-1.15	0.0446
	17748203	---	---	---	-1.15	0.0124
	17694280	---	---	---	-1.15	0.00649
	17652375	ENSRNOT00000003735	Sstr2	somatostatin receptor 2	-1.15	0.00352
	17876721	NM_001108251	Ubqln2	ubiquilin 2	-1.15	0.00081
	17668069	NM_001108316 // NM_001108316 // NM_001108316	Dscr3 // Dscr3 // Dscr3	Down syndrome critical region gene 3 // Down syndrome critical region gene 3 // Down syndrome critical region gene 3	-1.15	0.0129
	17689442	ENSRNOT00000059655 // ENSRNOT00000059655	LOC100365082 // LOC100363494	ubiquitin B-like // ubiquitin B-like	-1.15	0.0493
[truncated: 1,361 more rows]
