# Supplementary material for: Gene Expression Profiling of Peri-Implant Healing of PLGA-Li+ Implants Suggests an Activated Wnt Signaling Pathway In Vivo
Source: PLoS One. 2014 Jul 21;9(7):e102597. doi: 10.1371/journal.pone.0102597 (PMC4105622; doi:10.1371/journal.pone.0102597)
Supplement: Table S5 — Top 10 results of functional annotation clustering of genes downregulated in Li+ day 28 vs. 7. Enrichm. Score: the geometric mean (in -log scale) of member's p-values of the corresponding annotation cluster. Genes: total number of different genes within a functional annotation cluster. In parenthesis: number of genes and fold enrichment of the functional term. Only genes that displayed P<0.05, FC≥1.5 or ≤−1.5 were used as input. (XLSX) [file pone.0102597.s005.xlsx]

## Sheet: Blad1
	Table S5. Top 10 results of functional annotation clustering of genes downregulated in Li+ day 28 vs. 7.
	Cluster #	Functional annotation cluster description - Biological process	Enrichm. Score	Genes
	1	Collagen fibril organization (9, 32.7), Extracellular matrix organization (12, 10.9), Extracellular structure organization (14, 8.12)	8.56	17
	2	Biological adhesion (23, 3.9),Cell adhesion (23, 3.9), Cell-cell adhesion (12, 4.3)	6.18	23
	3	Cell motion (22, 4.2), Axonogenesis (15, 6.4), Cell morphogenesis involved in neuron differentiation (15, 5.8), Cell morphogenesis involved in differentiation (16, 5.2), Neuron projection morphogenesis (15, 5.5), Neuron projection development (16, 4.6), Cell projection morphogenesis (15, 5.0), Cell projection organization (18, 3.9), Cell part morphogenesis (15, 4.8), Cell morphogenesis (17, 4.0),…	5.72	36
	4	Cell motion (22, 4.2), Cell migration (13, 4.0), Blood vessel morphogenesis (11, 4.7), Localization of cell (13, 3.1), Cell motility (13, 3.1)	4.32	26
	5	Vasculature development (15, 5.0), Blood vessel development (14, 4.8), Blood vessel morphogenesis (11, 4.7)	4.06	15
	6	Inflammatory response (13, 4.7), Defense response (14, 2.8)	2.83	14
	7	Skeletal system morphogenesis (8, 5.5), Cartilage development (6, 6.5), Cartilage condensation (3, 14.1)	2.55	8
	8	Collagen metabolic process (4, 15.2), Multicellular organismal macromolecule metabolic process (4, 14.5), Multicellular organismal metabolic process (4, 11.8)	2.55	4
	9	Wound healing (13, 5.9), Lung development (9, 6.5 ), Respiratory tube development (9, 6.4), Respiratory system development (9, 6.1)	2.42	17
	10	Response to steroid hormone stimulus (19, 5.2), Response to estrogen stimulus (13, 7.0), Response to hormone stimulus (21, 3.2), Response to endogenous stimulus (22, 3.0), Response to oxygen levels (13, 5.1), Response to drug (15, 3.6), Response to organic substance (27, 2.3), Response to hypoxia (11, 4.6), Response to corticosteroid stimulus (9, 5.5), Response to glucocorticoid stimulus (8, 5.1)…	2.33	40
	Enrichm. Score: the geometric mean (in -log scale) of member's p-values of the corresponding annotation cluster. Genes: total number of different genes within a functional annotation cluster.
	In parenthesis: number of genes and fold enrichment of the functional term. Only genes that displayed P < 0.05, FC ≥1.5 or ≤ -1.5 were used as input list.
