# Supplementary material for: Gene Expression Profiling of Peri-Implant Healing of PLGA-Li+ Implants Suggests an Activated Wnt Signaling Pathway In Vivo
Source: PLoS One. 2014 Jul 21;9(7):e102597. doi: 10.1371/journal.pone.0102597 (PMC4105622; doi:10.1371/journal.pone.0102597)
Supplement: Table S6 — Results of functional annotation clustering of genes upregulated in Li+ day 28 vs. 7. Enrichm. Score: the geometric mean (in -log scale) of member's p-values of the corresponding annotation cluster. Genes: total number of different genes within a functional annotation cluster. In parenthesis: number of genes and fold enrichment of the functional term. Only genes that displayed P<0.05, FC≥1.5 or ≤−1.5 were used as input. (XLSX) [file pone.0102597.s006.xlsx]

## Sheet: Blad1
	Table S6. Results of functional annotation clustering of genes upregulated in Li+ day 28 vs. 7.
	Cluster #	Functional annotation cluster description - Biological process	Enrichm. Score	Genes
	1	Hemostasis (5, 26.9), Wound healing (6, 12.6), Response to wounding (8, 6.9), Regulation of body fluid levels (5, 18.1), Coagulation (4, 22.2), Blood coagulation (4, 22.2), Cell adhesion (5, 3.9), Biological adhesion (5, 3.9)	3.22	12
	2	Positive regulation of cell activation (3, 9.9)	1.17	3
	Enrichm. Score: the geometric mean (in -log scale) of member's p-values of the corresponding annotation cluster. Genes: total number of different genes within a functional annotation cluster.
	In parenthesis: number of genes and fold enrichment of the functional term. Only genes that displayed P < 0.05, FC ≥1.5 or ≤ -1.5 were used as input list.
