# Supplementary material for: Gene Expression Profiling of Peri-Implant Healing of PLGA-Li+ Implants Suggests an Activated Wnt Signaling Pathway In Vivo
Source: PLoS One. 2014 Jul 21;9(7):e102597. doi: 10.1371/journal.pone.0102597 (PMC4105622; doi:10.1371/journal.pone.0102597)
Supplement: Table S7 — Top 10 results of functional annotation clustering of genes downregulated in Ctrl day 28 vs. 7. Enrichm. Score: the geometric mean (in -log scale) of member's p-values of the corresponding annotation cluster. Genes: total number of different genes within a functional annotation cluster. In parenthesis: number of genes and fold enrichment of the functional term. Only genes that displayed P<0.05, FC≥1.5 or ≤−1.5 were used as input. (XLSX) [file pone.0102597.s007.xlsx]

## Sheet: Blad1
	Table S7. Top 10 results of functional annotation clustering of genes downregulated in Ctrl day 28 vs. 7.
	Cluster #	Functional annotation cluster description - Biological process	Enrichm. Score	Genes
	1	Collagen fibril organization (8, 27.6), Extracellular matrix organization (9, 7.7), Extracellular structure organization (9, 4.9)	5.38	9
	2	Biological adhesion (19, 3.1), Cell adhesion (19, 3.1), Cell-cell adhesion (10, 3.4)	3.85	19
	3	Response to wounding (27, 4.8), Inflammatory response (12, 4.2), Defense response (12, 2.2), Acute inflammatory response (5, 4.2)	3.67	27
	4	Cell motion (18, 3.2), Cell migration (12, 3.5), Localization of cell (12, 2.7), Cell motility (12, 2.7)	3.15	18
	5	Response to oxygen levels (12, 4.4), Response to steroid hormone stimulus (14, 3.6), Response to drug (14, 3.2), Response to hormone stimulus (17, 2.5), Response to organic substance (24, 1.9), Response to endogenous stimulus (17, 2.2), Response to glucocorticoid stimulus (7, 4.2), Response to corticosteroid stimulus (7, 4.0)	3	32
	6	Cell motion (18, 3.2), Neuron projection morphogenesis (12, 4.2), Axonogenesis (11, 4.4), Cell projection morphogenesis (12, 3.8), Cell morphogenesis involved in neuron differentiation (11, 4.0), Cell part morphogenesis (12, 3.6), Neuron projection development (12, 3.3), Cell morphogenesis involved in differentiation (11, 3.4), Cell morphogenesis (13, 2.9), Axon guidance (7, 5.0), Cell projection…	2.71	25
	7	Taxis (8, 7.3), Chemotaxis (8, 7.3), Locomotory behavior (11, 4.0), Neutrophil chemotaxis (4, 13.2), Behavior (14, 2.5), Leukocyte chemotaxis (4, 8.2), Cell chemotaxis (4, 7.6), Leukocyte migration (4, 5.3)	2.68	13
	8	Skeletal system development (12, 3.45), Bone development (8, 4.9), Ossification (6, 4.0)	2.63	12
	9	Vasculature development (11, 3.5), Blood vessel development (10, 3.3), Blood vessel morphogenesis (8, 3.2)	2.02	11
	10	Regulation of cell growth (9, 4.0), Regulation of cell size (9, 3.6), Regulation of growth (11, 2.8), Negative regulation of growth (6, 4.4), Regulation of cellular component size (9, 2.9), Negative regulation of cell growth (5, 4.8), Cell growth (4, 6.4), Regulation of cell morphogenesis (6, 3.5), Negative regulation of cell size (5, 4.3), Regulation of cell morphogenesis involved in differentia…	1.83	17
	Enrichm. Score: the geometric mean (in -log scale) of member's p-values of the corresponding annotation cluster. Genes: total number of different genes within a functional annotation cluster.
	In parenthesis: number of genes and fold enrichment of the functional term. Only genes that displayed P < 0.05, FC ≥1.5 or ≤ -1.5 were used as input list.
