# Supplementary material for: Gene Expression Profiling of Peri-Implant Healing of PLGA-Li+ Implants Suggests an Activated Wnt Signaling Pathway In Vivo
Source: PLoS One. 2014 Jul 21;9(7):e102597. doi: 10.1371/journal.pone.0102597 (PMC4105622; doi:10.1371/journal.pone.0102597)
Supplement: Table S8 — Results of functional annotation clustering of genes upregulated in Ctrl day 28 vs. 7. Enrichm. Score: the geometric mean (in -log scale) of member's p-values of the corresponding annotation cluster. Genes: total number of different genes within a functional annotation cluster. In parenthesis: number of genes and fold enrichment of the functional term. Only genes that displayed P<0.05, FC≥1.5 or ≤−1.5 were used as input list. (XLSX) [file pone.0102597.s008.xlsx]

## Sheet: Blad1
	Table S8. Results of functional annotation clustering of genes upregulated in Ctrl day 28 vs. 7.
	Cluster #	Functional annotation cluster description - Biological process	Enrichm. Score	Genes
	1	Positive regulation of cell activation (3, 14.3), Regulation of cell activation (3, 9.3)	1.46	3
	Enrichm. Score: the geometric mean (in -log scale) of member's p-values of the corresponding annotation cluster. Genes: total number of different genes within a functional annotation cluster.
	In parenthesis: number of genes and fold enrichment of the functional term. Only genes that displayed P < 0.05, FC ≥1.5 or ≤ -1.5 were used as input list.
