# Supplementary material for: Gene Expression Profiling of Peri-Implant Healing of PLGA-Li+ Implants Suggests an Activated Wnt Signaling Pathway In Vivo
Source: PLoS One. 2014 Jul 21;9(7):e102597. doi: 10.1371/journal.pone.0102597 (PMC4105622; doi:10.1371/journal.pone.0102597)
Supplement: Table S9 — List of all differentially regulated Wnt genes between Li+ day 7 vs. Ctrl. P<0.05, no specific fold change (FC) limit. Genes with a positive FC indicate genes upregulated in Li+ and negative FC values indicate downregulated genes. (XLSX) [file pone.0102597.s009.xlsx]

## Sheet: Blad1
	Table S9. List of all differentially regulated Wnt genes between Li+ day 7 vs. Ctrl.
	Probe Set ID	Gene Accession	Gene Symbol	Gene Description	FC Li+ day 7 vs. Ctrl	P-value
	17724325	ENSRNOT00000046847	Smad2	SMAD family member 2	1.04	0.032
	17839036	NM_001008384	Rac2	Ras-related C3 botulinum toxin substrate 2 (rho family, small GTP binding protein Rac2)	-1.07	0.047
	17804352	NM_001173388	Ctnnbip1	Catenin, beta-interacting protein 1	-1.12	0.021
	17752811	NM_031021	Csnk2b	Casein kinase 2, beta polypeptide	-1.13	0.038
	P < 0.05, no specific fold change (FC) limit.
	Genes with a positive FC indicate genes upregulated in Li+ and negative FC values indicate downregulated genes.
