# Supplementary material for: Gene Expression Profiling of Peri-Implant Healing of PLGA-Li+ Implants Suggests an Activated Wnt Signaling Pathway In Vivo
Source: PLoS One. 2014 Jul 21;9(7):e102597. doi: 10.1371/journal.pone.0102597 (PMC4105622; doi:10.1371/journal.pone.0102597)
Supplement: Table S10 — List of all differentially regulated Wnt genes between Li+ day 28 vs. Ctrl. P<0.05, no specific fold change (FC) limit. Genes with a positive FC indicate genes upregulated in Li+ and negative FC values indicate downregulated genes. (XLSX) [file pone.0102597.s010.xlsx]

## Sheet: Blad1
	Table S10. List of all differentially regulated Wnt genes between Li+ day 28 vs. Ctrl.
	Probe Set ID	Gene Accession	Gene Symbol	Gene Description	FC Li+ day 28 vs. Ctrl	P-value
	17844062	NM_001025418	Ppp2r1b	Protein phosphatase 2, regulatory subunit A, beta	1.08	0.018
	17724325	ENSRNOT00000046847	Smad2	SMAD family member 2	1.06	0.01
	17704290	ENSRNOT00000058570	Ppp3cc	Protein phosphatase 3, catalytic subunit, gamma isozyme	1.04	0.027
	17872532	NM_001106964	Tbl1x	Transducin (beta)-like 1 X-linked	1.03	0.017
	17656036	ENSRNOT00000008022	Tcf7	Transcription factor 7 (T-cell specific, HMG-box)	-1.06	0.001
	17670495	ENSRNOT00000002323	Dvl3	Dishevelled, dsh homolog 3 (Drosophila)	-1.06	0.048
	17793342	NM_001107876	Prickle2	Prickle homolog 2 (Drosophila)	-1.07	0.012
	17673002	NM_153305	Fzd9	Frizzled family receptor 9	-1.1	0.034
	17641532	NM_001106350	Dkk1	Dickkopf 1 homolog (Xenopus laevis)	-1.24	0.041
	P < 0.05, no specific fold change (FC) limit.
	Genes with a positive FC indicate genes upregulated in Li+ and negative FC values indicate downregulated genes.
