# Supplementary material for: Gene Expression Profiling of Peri-Implant Healing of PLGA-Li+ Implants Suggests an Activated Wnt Signaling Pathway In Vivo
Source: PLoS One. 2014 Jul 21;9(7):e102597. doi: 10.1371/journal.pone.0102597 (PMC4105622; doi:10.1371/journal.pone.0102597)
Supplement: Table S11 — List of all differentially regulated Wnt genes between Li+ day 28 vs. 7. P<0.05, no specific fold change (FC) limit. Genes with a positive FC indicate genes upregulated at 28 days and negative FC values indicate downregulated genes. (XLSX) [file pone.0102597.s011.xlsx]

## Sheet: Blad1
	Table S11. List of all differentially regulated Wnt genes between Li+ day 28 vs. 7.
	Probe Set ID	Gene Accession	Gene Symbol	Gene Description	FC Li+ day 28 vs. 7	P-value
	17662664	NM_001105713	Prkca	Protein kinase C, alpha	1.29	0.008
	17647477	NM_030989	Tp53	Tumor protein p53	1.25	0.002
	17658968	NM_001191924	Nlk	Nemo-like kinase	1.21	0.013
	17785314	NM_147177	Ruvbl1	RuvB-like 1 (E, coli)	1.14	0.013
	17732664	NM_001100922	Prkaca	Protein kinase, cAMP-dependent, catalytic, alpha	1.12	0.011
	17704290	ENSRNOT00000058570	Ppp3cc	Protein phosphatase 3, catalytic subunit, gamma isozyme	1.12	0.009
	17752811	NM_031021	Csnk2b	Casein kinase 2, beta polypeptide	1.12	0.000468
	17816459	NM_001108030	Daam1	Dishevelled associated activator of morphogenesis 1	1.11	0.013
	17652300	NM_024355	Axin2	Axin 2	1.1	0.006
	17647653	NM_001172056	Dvl2	Dishevelled 2	1.08	0.038
	17612439	NM_057140	Ppp2r1a	Protein phosphatase 2, regulatory subunit A, alpha	1.05	0.036
	17702141	NM_022933	Chd8	Chromodomain helicase DNA binding protein 8	1.04	0.04
	17645421	NM_017322	Mapk9	Mitogen-activated protein kinase 9	-1.05	0.012
	17669116	NM_032080	Gsk3b	Glycogen synthase kinase 3 beta	-1.06	0.005
	17712149	NM_017040	Ppp2cb	Protein phosphatase 2, catalytic subunit, beta isozyme	-1.1	0.02
	17750192	NM_001191848	Wnt2b	Wingless-type MMTV integration site family, member 2B	-1.11	0.027
	17795822	NM_001107892	Lrp6	Low density lipoprotein receptor-related protein 6	-1.12	0.009
	17698959	NM_001107264	Nfatc4	Nuclear factor of activated T-cells, cytoplasmic, calcineurin-dependent 4	-1.13	0.049
	17877458	NM_001033963	Prkx	Protein kinase, X-linked	-1.13	0.011
	17729827	NM_001107425	Nfat5	Nuclear factor of activated T-cells 5	-1.16	0.022
	17688288	NM_012806	Mapk10	Mitogen activated protein kinase 10	-1.17	0.028
	17793342	NM_001107876	Prickle2	Prickle homolog 2 (Drosophila)	-1.19	0.007
	17848955	ENSRNOT00000026016	Ctnnb1	Catenin (cadherin associated protein), beta 1	-1.21	0.011
	17781276	NM_021266	Fzd1	Frizzled family receptor 1	-1.24	0.017
	17829071	NM_001130536	Fzd6	Frizzled family receptor 6	-1.25	0.024
	17639006	ENSRNOT00000022213	Lrp5	Low density lipoprotein receptor-related protein 5	-1.26	0.039
	17716283	NM_001044251	Fzd8	Frizzled family receptor 8	-1.28	0.008
	17623115	ENSRNOT00000027891	Fosl1	Fos-like antigen 1	-1.3	0.006
	17840306	NM_199396	Prickle1	Prickle homolog 1 (Drosophila)	-1.36	0.002
	17705906	ENSRNOT00000021164	Wnt5a	Wingless-type MMTV integration site family, member 5A	-1.37	0.004
	17871047	NM_001173355	Porcn	Porcupine homolog (Drosophila)	-1.43	0.009
	17749998	NM_001109584	Vangl1	Vang-like 1 (van gogh, Drosophila)	-1.51	0.004
	17651549	ENSRNOT00000032944	Fzd2	Frizzled family receptor 2	-1.66	0.003
	17641532	NM_001106350	Dkk1	Dickkopf 1 homolog (Xenopus laevis)	-1.91	0.012
	P < 0.05, no specific fold change (FC) limit.
	Genes with a positive FC indicate genes upregulated at 28 days and negative FC values indicate downregulated genes.
