# Supplementary material for: Gene Expression Profiling of Peri-Implant Healing of PLGA-Li+ Implants Suggests an Activated Wnt Signaling Pathway In Vivo
Source: PLoS One. 2014 Jul 21;9(7):e102597. doi: 10.1371/journal.pone.0102597 (PMC4105622; doi:10.1371/journal.pone.0102597)
Supplement: Table S12 — List of all differentially regulated Wnt genes between Ctrl day 28 vs. 7. P<0.05, no specific fold change (FC) limit. Genes with a positive FC indicate genes upregulated at 28 days and negative FC values indicate downregulated genes. (XLSX) [file pone.0102597.s012.xlsx]

## Sheet: Blad1
	Table S12. List of all differentially regulated Wnt genes between Ctrl day 28 vs. 7.
	Probe Set ID	Gene Accession	Gene Symbol	Gene Description	FC Ctrl day 28 vs. 7	P-value
	17662664	NM_001105713	Prkca	Protein kinase C, alpha	1.41	0.000508
	17658968	NM_001191924	Nlk	Nemo-like kinase	1.25	0.0014
	17742667	ENSRNOT00000013694	Lef1	Lymphoid enhancer binding factor 1	1.23	0.0298
	17647477	NM_030989	Tp53	Tumor protein p53	1.2	0.0203
	17729634	NM_001108447	Nfatc3	Nuclear factor of activated T-cells, cytoplasmic, calcineurin-dependent 3	1.16	0.0494
	17697101	NM_017042	Ppp3cb	Protein phosphatase 3, catalytic subunit, beta isozyme	1.14	0.0189
	17643932	NM_133381	Crebbp	CREB binding protein	1.14	0.0231
	17691694	NM_017309	Ppp3r1	Protein phosphatase 3, regulatory subunit B, alpha	-1.06	0.0457
	17877458	NM_001033963	Prkx	Protein kinase, X-linked	-1.1	0.0427
	17712149	NM_017040	Ppp2cb	Protein phosphatase 2, catalytic subunit, beta isozyme	-1.11	0.0056
	17640010	NM_033350	Plcb3	Phospholipase C, beta 3 (phosphatidylinositol-specific)	-1.12	0.0259
	17840812	NM_001108111	Wnt10b	Wingless-type MMTV integration site family, member 10B	-1.13	0.0316
	17793342	NM_001107876	Prickle2	Prickle homolog 2 (Drosophila)	-1.18	0.0387
	17716283	NM_001044251	Fzd8	Frizzled family receptor 8	-1.22	0.0055
	17750192	NM_001191848	Wnt2b	Wingless-type MMTV integration site family, member 2B	-1.25	0.0017
	17623115	ENSRNOT00000027891	Fosl1	Fos-like antigen 1	-1.26	0.0006
	17840306	NM_199396	Prickle1	Prickle homolog 1 (Drosophila)	-1.32	0.0315
	17871047	NM_001173355	Porcn	Porcupine homolog (Drosophila)	-1.34	0.0227
	17638903	NM_171992	Ccnd1	Cyclin D1	-1.34	0.029
	17749998	NM_001109584	Vangl1	Vang-like 1 (van gogh, Drosophila)	-1.41	0.0203
	17651549	ENSRNOT00000032944	Fzd2	Frizzled family receptor 2	-1.68	0.0049
	17625743	NM_001107591	Sfrp5	Secreted frizzled-related protein 5	-2.08	0.0016
	P < 0.05, no specific fold change (FC) limit.
	Genes with a positive FC indicate genes upregulated at 28 days and negative FC values indicate downregulated genes.
